# Supplementary material for: NS5-targeting nucleoside analogs inhibit dengue virus and other flaviviruses
Source: PLoS Pathog. 2026 Feb 17;22(2):e1013970. doi: 10.1371/journal.ppat.1013970 (PMC12928577; doi:10.1371/journal.ppat.1013970)
Supplement: S1 Table — (XLSX) [file ppat.1013970.s011.xlsx]

## Sheet: Sheet1
S1_Table	Primary screening data
		68 compound found in the primary screening against DENV2										SI>10	SI>5
						Active in 4 cell types		A549			IMR90			HepG2			Huh7.5								A549					HepG2					IMR90					Huh7.5					WNV
		S. No.	Structure	Description	IUPAC name	Name	Alias	A549 IC50	A549 CC50	A549 SI	IMR90 IC50	IMR90 CC50	IMR90 SI	HepG2 IC50	HepG2 CC50	HepG2 SI	Huh7.5 IC50	Huh7.5 CC50	Huh7.5 SI	Library	Active in 4 types	type	CAS#	Tags (2)	Zscore_TotalCells_dengue	% Positive_Dengue	POC_%Positive_Dengue	Zscore_%Positive_Dengue		Zscore_TotalCells_DENV2(HepG2)	% Positive_DENV2(HepG2)	POC_%Positive_DENV2(HepG2)	Zscore_%Positive_DENV2(HepG2)		Zscore_TotalCells_DENV2_IMR90	% Positive_DENV2_IMR90	POC_%Positive_DENV2_IMR90	Zscore_%Positive_DENV2_IMR90		Zscore_TotalCells_DENV2_Huh7.5	% Positive_DENV2_Huh7.5	POC_%Positive_DENV2_Huh7.5	Zscore_%Positive_DENV2_Huh7.5		Total Cells_WNV_Huh7.5	POC_TotalCells_WNV_Huh7.5	Zscore_TotalCells_WNV_Huh7.5	% Positive_WNV_Huh7.5	POC_%Positive_WNV_Huh7.5
A549 HepG2 IMR90 Huh7.5	11	1		2’-β-C-Methyl tubercidin; 2’-β-C-Methyl-7-deazaadenosine, MKR608, antiviral, HCV inhibitor	2’-β-C-Methyl tubercidin	UPGNUC120	MK608	23.929	50	2.08951	0.51652	50	96.8017	2.3569	50	21.2143	2.668	50	18.7406	Granlen	UPGNUC120	purine	443642-29-3	Sample	1.19865	0.122149	0.278626	-6.86048		-0.786783	0.0210675	0.039982	-15.8825		-0.100232	0.112974	0.269659	-9.44532		0.977265	0.0390452	0.0663236	-5.54498		10694	109.232	2.45376	0.0301645	0.0344327
		2		6-Azauridine, antimetabolic antineoplastic agent	6-Azauridine	UPGNUC028		0.16753	41.355	246.851	0.042929	50	1164.71	0.21871	50	228.613	1.2556	14.226	11.33	Granlen	UPGNUC028	pyrimidine	54-25-1	Sample	-9.83724	0.123017	0.280606	-6.86035		-3.88685	0.0950592	0.180404	-15.8602		-5.60703	0.03937	0.0939725	-9.46196		-7.00728	0.298534	0.507101	-5.52052		9172	93.6856	-1.67832	61.9536	70.7199
		3		6-Chloro-7-deazapurine-9-β-D-ribofuranose; 4-Chloro-7-(β-D-ribofuranosyl)-7H-pyrrolo [2.3-d]pyrimidine	6-Chloro-7-deazapurine-9-β-D-ribofuranose	UPGNUC255		0.043272	4.3409	100.317	0.02	0.033037	1.65185	0.05569	0.1413	2.53726	0.052825	2.6391	49.9593	Granlen	UPGNUC255	purine	16754-80-6	Sample	-3.53284	0.0342025	0.078017	-6.87428		-7.04519	0.173803	0.329844	-15.8365		-14.6712	0.170524	0.407026	-9.43231		-11.3687	0.245851	0.417611	-5.52549		7373	75.3101	-6.56242	0.0143678	0.0164008
		4		3’-Deoxytubercidin; 3’-Deoxy-7-deazaadenosine,	3’-Deoxytubercidin	UPGNUC492		6.4451	50	7.75783	0.93248	36.108	38.7225	25.102	50	1.99187	2.9891	50	16.7274	Granlen	UPGNUC492	purine	40725-89-1	Sample	-0.428333	0.0220753	0.0467964	-8.61733		0.0927204	0.569607	1.21123	-8.25671		-6.12103	0.205006	0.543669	-12.0725		-2.53852	0.0466985	0.0837124	-4.87889		9657	100.02	0.00605534	0.723423	0.860449
		5		2’-β-C-Ethynyladenosine	2’-β-C-Ethynyladenosine	UPGNUC558		16.089	50	3.10771	3.0623	50	16.3276	3.0628	8.4404	2.75578	0.11213	9.2363	82.3714	Granlen	UPGNUC558	purine	640725-76-4	Sample	-0.156352	0.15026	0.31853	-8.5939		0.28977	0.0247035	0.0525305	-8.35355		-2.36652	0.210901	0.559302	-12.0706		-6.71679	0.06997	0.125429	-4.87685		8202	84.95	-4.61586	0.052034	0.0618899
		6	#VALUE!			UPGNUC709	Azaribine	0.24681	50	202.585	0.02	10.753	537.65	0.2911	50	171.762	1.7291	21.87	12.6482	Granlen 2	UPGNUC709	pyrimidine	2’,3’,5’-Tri-O-acetyl-6-azauridine	Sample	-7.89292	0.0296098	0.0621747	-9.92658		-4.01088	0.388185	0.69414	-19.3563		-5.90594	0.831129	8.76393	-5.24975		-4.45848	0.0764555	0.140597	-5.66404		8578	88.3786	-3.73491	61.5368	72.7416
		7	#VALUE!			UPGNUC855		6.9959	27.886	3.98605	0.28901	2.7721	9.59171	6.8153	8.3954	1.23185	4.8852	28.967	5.92954	Granlen 2	UPGNUC855	purine	4-Chloro-7-(2,3-O-isopropylidene-β-D-ribofuranosyl)-7H-pyrrolo[2,3-d]pyrimidine	Sample	-6.69763	0.013089	0.0274843	-9.93002		-6.98787	0.177599	0.317576	-19.4297		-4.79775	0.700746	7.3891	-5.32886		-2.26102	0.0696995	0.128173	-5.66474		9566	98.5579	-0.463462	7.52992	8.90098
		8		6-(Furan-2-yl)purine-beta-D-riboside; 9-(β-D-Ribofuranosyl)-6-(furan-2-yl)purine	6-(Furan-2-yl)purine-beta-D-riboside	UPGNUC021		2.43164	1.88	0.773141	1.59135	1.82	1.14368	0.82709	1.42	1.71686	0.86258	1.35	1.56507	Granlen	UPGNUC021	purine	352025-81-1	Sample	-12.796	0.964245	2.19947	-6.72834		-6.10396	0.320926	0.609054	-15.7921		-16.0958	0.688474	1.64332	-9.31522		-9.33722	0.541368	0.919587	-5.49764		8464	86.4539	-3.60046	54.3547	62.0458
		9		Adenosine N1-Oxide; ANO, natural occurring nucleoside; Antiviral and anti-inflammatory agent	Adenosine N1-Oxide	UPGNUC228		9.35694	10.39	1.11041	7.66871	19.6	2.55584	16.554	40.08	2.42116	8.0591	20.52	2.54619	Granlen	UPGNUC228	purine	146-92-9	Sample	-14.743	1.27654	2.91183	-6.67933		-7.54419	0.0128468	0.0243806	-15.885		-8.67284	0.134661	0.321423	-9.44042		-10.2019	0.0611305	0.103838	-5.5429		7302	74.5849	-6.75517	10.6887	12.2012
		10		1-β-D-ribafuranosyl-1H-1,2,4-triazole-3-carboxamide; Ribavirin, antiviral drug, HCV drug	1-β-D-ribafuranosyl-1H-1, 2,4-triazole-3-carboxamide	UPGNUC396	ribavirin	20.5962	50	2.42764	20.047	50	2.49414	8.17134	50	6.11895	3.87664	50	12.8978	Granlen	UPGNUC396	other	36791-04-5	Sample	-0.920789	1.0182	2.15845	-8.43528		-1.03124	0.04121	0.0876305	-8.35062		-5.79202	0.0697087	0.184865	-12.116		-7.28471	0.0544333	0.0975778	-4.87821		8148	84.3907	-4.78739	59.9766	71.337
		11		6-S-Methyl-6-thio-inosine	6-S-Methyl-6-thio-inosine	UPGNUC579		0.98523	0.52	0.527796	4.71745	8.76	1.85694	0.62508	0.56	0.895885	0.37573	0.62	1.65012	Granlen	UPGNUC579	purine	342-69-8	Sample	-1.03555	0.0884552	0.187513	-8.6052		-0.524919	0.20869	0.443765	-8.32086		-4.03089	4.22886	11.2148	-10.7772		-2.41683	6.57414	11.7849	-4.30752		9496	98.3522	-0.505373	69.4615	82.6184
	11					Active in 3 cell types															Active in 3 types
A549 HepG2 IMR90	3	12		2’-β-C-Methyl cytidine; NM107, HCV drug	2’-β-C-Methyl cytidine	UPGNUC109	NM107	11.0287	50	4.53363	17.5049	50	2.85635	18.034	50	2.77253	50	50	1	Granlen	UPGNUC109	pyrimidine	20724-73-6	Sample	-3.32454	0.105158	0.239869	-6.86315		0.651948	2.94911	5.59684	-14.9996		-2.38293	1.7009	4.05988	-9.08636		-0.526293	50.1696	85.2199	-0.820099		10050	102.654	0.705364	74.0454	84.5227
		13		4’-Azido-2’-deoxy-2’-fluoroaracytidine; RO-0622; HIV drug Azvudine; corona virus drug, RNA virus inhibitor	4’-Azido-2’-deoxy-2’-fluoroaracytidine	UPGNUC522	Azvudine	0.079349	50	630.128	0.02	50	2500	0.24773	50	201.833	0.030572	50	1635.48	Granlen	UPGNUC522	pyrimidine	1011529-10-4	Sample	-3.24482	3.2738	6.93999	-8.02304		-0.294532	1.63277	3.47198	-8.06776		-9.78521	0.050129	0.132941	-12.1223		-8.6538	16.3814	29.3656	-3.44906		7343	76.0531	-7.34453	75.3495	89.6217
		14		N6,N6-Dimethyl adenosine; RNA-modified nucleoside m62A; Anticancer activity	N6,N6-Dimethyl adenosine	UPGNUC402		3.0117	27.74	9.21074	0.88094	1.1171	1.26808	1.468	7.3169	4.98426	11.926	4.6076	0.386349	Granlen	UPGNUC402	purine	2620-62-4	Sample	-2.44966	0.211527	0.448406	-8.58271		-1.4554	0.212242	0.45132	-8.32022		-3.35998	2.02503	5.3703	-11.4866		-2.88333	19.3166	34.6272	-3.19214		9322	96.5501	-1.0581	72.2466	85.9311
A549 HepG2 Huh7.5	6	15		N6-(2-Propynyl)adenosine, N6-Propargyladenosine	N6-(2-Propynyl)adenosine	UPGNUC403		5.88825	25.31	4.29839	14.2587	5.89	0.413081	16.0915	50	3.10723	18.0383	50	2.77189	Granlen	UPGNUC403	purine	67005-97-4	Sample	-1.57499	0.355571	0.753761	-8.55638		-0.394248	2.53451	5.38947	-7.9075		-7.08868	16.4359	43.5876	-6.84761		-3.01179	5.94688	10.6605	-4.36243		9179	95.069	-1.51235	72.2324	85.9142
		16		N6-Iso pentenyl adenosine, Riboprine, antiviral antitumor agent; plant cytokine nucleoside, RNA-modified nucleoside i6A	N6-Iso pentenyl adenosine	UPGNUC481	riboprine	12.4894	19.82	1.58695	6.57255	2.94	0.447315	5.09052	10.91	2.1432	6.15713	11.4	1.85151	Granlen	UPGNUC481	purine	7724-76-7	Sample	-1.21717	0.903172	1.9146	-8.4563		-0.515394	0.126607	0.269222	-8.33544		-17.8039	0.73545	1.95039	-11.9017		-10.655	0.251899	0.451558	-4.86093		7170	74.2613	-7.89408	68.4298	81.3913
		17	#VALUE!			UPGNUC963		16.689	44.048	2.63934	0.58443	0.97197	1.66311	0.054781	0.11667	2.12975	1.4172	5.1196	3.61248	Granlen 2	UPGNUC963	purine	6-Chloro-7-deaza-9-(2’,3’,5’-tri-O-acetyl-b-D-ribofuranosyl)purine	Sample	-6.90883	0.0452953	0.0951112	-9.92331		-10.61	0.0639302	0.114318	-19.4693		-22.2052	5.63731	59.4433	-2.33365		-10.0109	0.0153753	0.0282742	-5.67041		7024	72.3678	-8.88049	0.070834	0.0837316
		18		Furfurylaminopurine riboside; N6-Furfuryl adenosine; Kinetin riboside; anticancer antiviral agent	Furfurylaminopurine riboside	UPGNUC032	Kinetin riboside	23.0351	23.87	1.03625	12.9998	2.94	0.226157	5.5965	18.39	3.28598	20.7742	15.33	0.737934	Granlen	UPGNUC032	purine	4338-47-0	Sample	-10.8405	5.68644	12.9709	-5.9873		-5.18814	1.0147	1.9257	-15.5829		-24.6601	1.79875	4.29345	-9.06424		-9.60503	5.21457	8.85765	-5.05718		8030	82.0209	-4.77873	81.1558	92.6392
		19		N6-Benzyladenosine; antiviral agent, natural cytokinin nucleoside	N6-Benzyladenosine	UPGNUC401		22.6744	18.33	0.8084	4.1502	3.29	0.792733	3.49867	7.43	2.12366	5.16737	7.51	1.45335	Granlen	UPGNUC401	purine	4294-16-0	Sample	-2.962	1.61572	3.42511	-8.32607		-0.835376	0.096255	0.20468	-8.34084		-15.2815	0.802183	2.12736	-11.8803		-8.98509	1.25246	2.24518	-4.77335		7642	79.1499	-6.39474	68.7053	81.719
		20	#VALUE!			UPGNUC782		19.503	50	2.56371	3.4149	1.7964	0.526048	5.5836	50	8.9548	6.3869	11.954	1.87164	Granlen 2	UPGNUC782	purine	N6-Acetyl adenosine	Sample	-3.2376	0.846358	1.77719	-9.75623		-7.42145	5.8426	10.4476	-17.4552		-2.35489	2.69738	28.4429	-4.11742		-1.12489	2.0854	3.83492	-5.4545		9502	97.8985	-0.675378	73.2276	86.561
A549 Huh7.5 IMR90	3	21	#VALUE!			UPGNUC740		28.549	22.062	0.772777	4.4905	20.329	4.52711	28.597	9.2967	0.325094	2.3906	1.2346	0.516439	Granlen 2	UPGNUC740	purine	8-(3,4-Dichlorobenzyl)amino-5’-O-(4-cyanobenzyl)adenosine	Sample	-11.5057	0.536427	1.12639	-9.82087		-9.33626	14.5862	26.0826	-14.4077		-5.01616	0.527224	5.55938	-5.43414		-8.98875	0.495391	0.910996	-5.62034		7616	78.4672	-6.92027	16.315	19.2856
		22		3’-Deoxy-3’-fluoroadenosine	3’-Deoxy-3’-fluoroadenosine	UPGNUC010		11.969	50	4.17746	0.27551	8.5903	31.1796	0.78267	3.6444	4.65637	0.90459	8.1564	9.01668	Granlen	UPGNUC010	purine	75059-22-2	Sample	-11.1848	0.197632	0.450805	-6.84864		-8.87386	0.13947	0.264687	-15.8468		-5.09051	0.0424998	0.101443	-9.46125		-7.78393	0.175843	0.298693	-5.53209		7816	79.835	-5.35972	0.81724	0.932878
		23		8-Hydrazinoadenosine	8-Hydrazinoadenosine	UPGNUC338		4.3624	50	11.4616	23.195	4.2635	0.183811	15.128	16.892	1.1166	19.849	25.929	1.30631	Granlen	UPGNUC338	purine	3868-34-6	Sample	-1.46204	0.182523	0.386923	-8.58801		-1.69442	0.015413	0.0327748	-8.35521		-1.99236	0.970122	2.57273	-11.8262		-7.0447	0.1108	0.198622	-4.87328		7574	78.4456	-6.61074	0.097414	0.115866
HepG2 Huh7.5 IMR90	7	24		2’-β-C-Methyladenosine; HCV and antiviral agent	2’-β-C-Methyladenosine	UPGNUC129	2'-C-methyladenosine	50	50	1	17.334	50	2.8845	11.146	50	4.48591	0.98701	27.94	28.3077	Granlen	UPGNUC129	purine	15397-12-3	Sample	1.87883	19.0359	43.4215	-3.89241		-4.08705	0.195432	0.370891	-15.83		0.549586	5.6067	13.3827	-8.20341		-7.43577	0.142075	0.241334	-5.53527		8133	83.073	-4.49909	0.110215	0.12581
		25		N6-Aminoadenosine	N6-Aminoadenosine	UPGNUC404		1.9114	15.297	8.00303	16.964	4.0854	0.240828	7.8071	50	6.40443	1.0846	2.9576	2.7269	Granlen	UPGNUC404	purine	5746-27-0	Sample	-4.65533	0.0504715	0.106992	-8.61214		-0.350492	0.139929	0.297551	-8.33308		-6.49519	5.30124	14.0587	-10.432		-9.93162	0.091425	0.16389	-4.87498		6718	69.5799	-9.32989	13.8124	16.4286
		26		2'-Deoxy-2',2'-difluro cytidine, Gemcitabine, Gemzar	2'-Deoxy-2',2'-difluro cytidine	UPGNUC400	gemcitabine	0.058989	0.02	0.339046	0.02	1.1035	55.175	0.057181	50	874.416	0.027846	50	1795.59	Granlen	UPGNUC400	pyrimidine	95058-81-4	Sample	-4.0942	4.42116	9.37223	-7.81335		-0.469853	0.102699	0.218383	-8.33969		-12.185	0.60398	1.60174	-11.9441		-10.8477	0.200879	0.360099	-4.86539		6912	71.5892	-8.71364	4.22959	5.03073
		27		N4-(n-Palmitoyl)-4’-azido-2’-deoxy-2’-fluoro-arabinocytidine	N4-(n-Palmitoyl)-4’-azido-2’-deoxy-2’-fluoro-arabinocytidine	UPGNUC345		0.049789	50	1004.24		50		25.273	50	1.9784	0.057502	50	869.535	Granlen	UPGNUC345	pyrimidine		Sample	-4.72942	0.0710273	0.150568	-8.60838		-0.275482	5.54584	11.7929	-7.3723		-11.0109	0.200785	0.532474	-12.0738		-10.0668	7.00763	12.562	-4.26958		7589	78.601	-6.5631	69.8872	83.1248
		28	#VALUE!			UPGNUC961		2.5081	0.02	0.00797416	0.18344	11.495	62.6635	0.99301	50	50.352	12.553	50	3.98311	Granlen 2	UPGNUC961	purine	N6-Benzoyl-3’-deoxy-3’-fluoroadenosine	Sample	-1.0807	43.7295	91.8235	-0.812154		-5.59584	3.7015	6.6189	-18.2015		-0.413547	6.25995	66.0088	-1.95586		-1.1605	51.3693	94.4652	-0.313933		9626	99.1761	-0.264791	76.9112	90.9153
		29		N6-Methyl-4’-thio-adenosine	N6-Methyl-4’-thio-adenosine	UPGNUC670		50	50	1	50	50	1	23.7002	50	2.10969	23.7306	50	2.10698	Granlen	UPGNUC670	purine		Sample	-0.537238	26.2241	57.3658	-6.09604		-2.92526	0.00995225	0.0242847	-17.4694		-1.54337	1.82718	4.67452	-8.79381		-1.00985	1.40815	2.56254	-4.93615		8036	84.9084	-0.939098	57.2676	69.982
		30		N6-Methyl-2’-β-C-methyladenosine	N6-Methyl-2’-β-C-methyladenosine	UPGNUC371		50	50	1	14.223	50	3.51543	6.9082	50	7.23778	1.7838	50	28.03	Granlen	UPGNUC371	purine	565450-76-2	Sample	-1.08524	37.1493	78.7513	-1.83192		-0.121296	0.100846	0.214443	-8.34002		0.594503	0.172197	0.456662	-12.083		-0.21952	0.012243	0.021947	-4.88191		10029	103.873	1.18774	6.7792	8.06327
	19					Active in 2 cell types															Active in 2 cell type
A549 HepG2	2	31	#VALUE!			UPGNUC811		19.839	0.63787	0.0321523	50	0.40516	0.0081032	3.3021	0.34646	0.104921	50	5.6346	0.112692	Granlen 2	UPGNUC811	purine	6-Mercapto-9-(2’-deoxy-beta-D-ribofuranosyl)purine	Sample	-5.00356	0.493658	1.03658	-9.82979		-7.77412	2.63232	4.70702	-18.5741		-0.85035	11.2471	118.596	1.07001		1.7279	12.2316	22.4932	-4.3962		9723	100.175	0.0563936	80.4395	95.086
		32		2-Amino -6-chloro-9-(2-β-C-methyl-β-D-ribofuranosyl)-9H-purine	2-Amino -6-chloro-9-(2-β-C-methyl-β-D-ribofuranosyl)-9H-purine	UPGNUC112		50	50	1	37.0803	50	1.34842	28.2114	50	1.77233	50	50	1	Granlen	UPGNUC112	purine	640725-74-2	Sample	-2.76339	0.95245	2.17257	-6.73019		-0.600032	9.08763	17.2465	-13.1486		-0.400149	9.46449	22.5908	-7.33131		0.79745	45.295	76.9397	-1.27954		10128	103.451	0.917126	76.3238	87.1235
A549 Huh7.5	2	33	#VALUE!			UPGNUC697	6-chloroinosine	1.5382	50	32.5055	1.842	41.535	22.5489	24.648	50	2.02856	2.0693	50	24.1628	Granlen 2	UPGNUC697	purine	6-Chloro-9-(beta-D-ribofuranosyl)purine	Sample	-6.4415	0.234067	0.491496	-9.88393		-4.10424	22.7901	40.7525	-11.5483		-3.5925	2.29795	24.231	-4.35977		-7.1973	0.112297	0.206507	-5.6603		7839	80.7647	-6.18188	16.4414	19.4351
		34		Tubercidine, Sparsomycine A, 7-Deaza adenosine; antibiotics, chemothera peutic, antiviral antimalarial agent; adenosine kinase inhibitor	Tubercidine	UPGNUC211		0.02	0.054726	2.7363	0.02	0.0229	1.145	0.025793	0.034588	1.34098	0.02	0.053648	2.6824	Granlen	UPGNUC211	purine	69-33-0	Sample	-13.4124	0.0323112	0.073703	-6.87458		-9.74038	0.178088	0.337976	-15.8352		-18.1452	0.269269	0.64272	-9.40999		-14.2267	0.052763	0.089625	-5.54369		6201	63.3389	-9.74428	0.0973015	0.11107
HepG2 IMR90	2	35		4-Amino-5-cyano-1- (β-D-ribofuranosyl)-7H-pyrrolo[2,3-d] pyrimidine	4-Amino-5-cyano-1- (β-D-ribofuranosyl)-7H-pyrrolo[2, 3-d] pyrimidine	UPGNUC321														Granlen	UPGNUC321	purine	1704-25-2	Sample	-3.47885	5.73008	12.147	-7.57413		-1.33544	3.49231	7.42618	-7.73727		-7.88216	3.00777	7.97651	-11.1703		-7.10893	17.7157	31.7574	-3.33227		7942	82.2571	-5.44177	74.2156	88.273
		36		6-Amino-3-(furan-2-yl)-4-methoxy-1-(β-D-ribofuranosyl)-1H-pyrazolo[3,4-d]pyrimidine	6-Amino-3-(furan-2-yl)-4-methoxy-1-(β-D-ribofuranosyl)-1H-pyrazolo[3,4-d]pyrimidine	UPGNUC458														Granlen	UPGNUC458	purine		Sample	-0.988558	15.5211	32.9026	-5.78471		-0.717801	0.0905615	0.192573	-8.34185		-1.81818	0.100758	0.267208	-12.106		-1.09506	14.0118	25.1178	-3.65648		8805	91.1954	-2.70038	81.3131	96.7149
HepG2 Huh7.5	2	37		Sofosbuvir; HCV drug	Sofosbuvir	UPGNUC523	Sofosbuvir	50	50	1		50		23.486	50	2.12893	50	50	1	Granlen	UPGNUC523	pyrimidine	1190307-88-0	Sample	0.290021	29.6441	62.8413	-3.20359		0.429967	0.289984	0.616633	-8.30641		-1.50853	25.7341	68.2461	-3.85444		-0.449392	3.76411	6.74761	-4.55349		10536	109.124	2.79826	31.6006	37.5862
		38		4’-Thioadenosine	4’-Thioadenosine	UPGNUC213		47.35	50	1.05597		50		34.704	50	1.44076	24.954	30.184	1.20959	Granlen	UPGNUC213	purine	2500-80-3	Sample	-1.67085	25.2023	57.4872	-2.92473		-2.70957	0.936797	1.77786	-15.6064		-1.90806	10.0165	23.9084	-7.20653		-6.27272	1.10991	1.88534	-5.44405		9099	92.94	-1.8765	75.1104	85.7384
	8					Active in 1 cell type															Active in 1 cell type
A549	9	39		N6-Methyladenosine RNA-modified nucleoside m6A	N6-Methyladenosine	UPGNUC176		50	50	1	50	50	1	50	50	1	50	50	1	Granlen	UPGNUC176	purine	1867-73-8	Sample	-2.35103	8.11071	18.5008	-5.60686		-2.05669	50.3615	95.5762	-0.702893		-3.98248	31.0418	74.0938	-2.45354		-0.641069	64.6465	109.811	0.544366		9731	99.3954	-0.160688	85.4717	97.5658
		40		N6-Ethyladenosine	N6-Ethyladenosine	UPGNUC662		50	50	1	50	50	1	50	50	1	50	50	1	Granlen	UPGNUC662	purine	14357-08-5	Sample	-4.12769	0.486104	1.06336	-14.1464		-2.35161	14.4915	35.3609	-11.2948		-2.03295	26.1937	67.0118	-3.04318		-1.27491	32.7701	59.6347	-2.04489		8473	89.5258	-0.651776	82.9447	101.36
		41		8-Chloroadenosine; neoplastic and autoimmune agent; anticancer agent	8-Chloroadenosine	UPGNUC367		9.88509	11.52	1.16539	50	50	1	50	43.22	0.8644	50	25.22	0.5044	Granlen	UPGNUC367	purine	34408-14-5	Sample	-2.02407	7.10506	15.0617	-7.32284		-1.30359	36.2857	77.1593	-1.90901		-6.46293	12.1134	32.1245	-8.23906		-3.66422	26.8839	48.1925	-2.52975		8715	90.2632	-2.98628	83.99	99.8989
		42		2’-β-C-Methyl uridine; Antiviral agent (TBEV)	2’-β-C-Methyl uridine	UPGNUC107		50	50	1	50	50	1	50	50	1	50	50	1	Granlen	UPGNUC107	pyrimidine	31448-54-1	Sample	-1.93017	7.28359	16.6141	-5.73666		-0.836085	43.4312	82.4238	-2.79266		0.916151	29.7854	71.095	-2.73755		-0.771148	58.4824	99.3402	-0.0366121		9929	101.418	0.376862	84.0512	95.9443
		43		6-O-Methylinosine; 6-Methoxypurine-9-beta-D-riboside	6-O-Methylinosine	UPGNUC182		50	50	1	50	50	1	50	50	1	50	50	1	Granlen	UPGNUC182	purine	5746-29-2	Sample	-4.22577	6.55102	14.9431	-5.85162		-0.511885	51.6768	98.0724	-0.306277		0.782855	39.9579	95.3758	-0.437953		0.235051	48.2258	81.918	-1.00331		10500	107.25	1.92707	87.5302	99.9155
		44		3-Deazauridine; 4-Hydroxy-1-beta-D-ribofuranosyl-2(1H)-pyridinone, synthetase inhibitor, anticancer drug, NSC126849, 3D2U	3-Deazauridine	UPGNUC158	NSC126849	30.6979	50	1.62877	50	50	1	46.045	50	1.08589	50	50	1	Granlen	UPGNUC158	pyrimidine	23205-42-7	Sample	-13.0426	7.54575	17.2121	-5.69552		-4.81613	27.7915	52.7427	-7.50866		-7.14827	18.3236	43.7367	-5.32862		-9.38696	56.2192	95.4959	-0.249919		8472	86.5356	-3.57874	71.0253	81.0753
		45		2,6-Diaminopurine -9-beta-D-(2’-β-C-methyl) riboside	2, 6-Diaminopurine -9-beta-D-(2’-β-C-methyl) riboside	UPGNUC130		50	50	1	50	50	1	50	50	1	50	50	1	Granlen	UPGNUC130	purine	640725-73-1	Sample	0.667262	5.86308	13.3739	-5.95958		0.00504228	23.8	45.1677	-8.71224		0.566248	24.78	59.1475	-3.86908		1.66209	44.1422	74.9815	-1.38819		9775	99.8449	-0.0412325	80.4912	91.8806
		46		3’-beta-C-ethynyl-N6-(m-trifluoromethyl benzyl)adenosine	3’-beta-C-ethynyl-N6-(m-trifluoromethyl benzyl)adenosine	UPGNUC622		41.513	50	1.20444		50		50	50	1	50	50	1	Granlen	UPGNUC622	purine		Sample	-0.105751	8.3092	17.6143	-7.10277		-0.432348	43.5519	92.6104	-0.617622		0.0332632	23.7668	63.0289	-4.48773		-3.98199	21.3259	38.229	-3.01626		9147	94.7376	-1.614	82.65	98.3051
		47		2’-Deoxy-2’-fluoro-N3-(n-dodecyl)-beta-D-arabinouridine	2’-Deoxy-2’-fluoro-N3-(n-dodecyl)-beta-D-arabinouridine	UPGNUC125		16.648	50	3.00337	12.8918	50	3.87844	18.3974	50	2.71778	18.986	50	2.63352	Granlen	UPGNUC125	pyrimidine	2072145-43-6	Sample	-14.5475	8.67072	19.7782	-5.51898		-13.5606	0.0295518	0.0560834	-15.88		-21.2277	0.111773	0.266793	-9.44559		-2.3627	40.7242	69.1756	-1.71034		9034	92.2761	-2.05297	88.7651	101.325
HepG2	11	48		8-Aminoadenosine	8-Aminoadenosine	UPGNUC337		0.69006	3.29	4.7677	0.57236	3.24	5.66077	1.60973	5.6	3.47884	0.64597	9.52	14.7375	Granlen	UPGNUC337	purine	3868-33-5	Sample	-4.40593	0.111676	0.236738	-8.60095		-1.46552	0.024331	0.0517384	-8.35362		-25.8289	1.68802	4.47657	-11.5951		-13.6873	0.144761	0.259501	-4.87031		5905	61.1594	-11.9124	0.0848185	0.100884
		49		2’-Chloro-N6-(3-trifluoromethyl)benzyl adenosine	2’-Chloro-N6-(3-trifluoromethyl)benzyl adenosine	UPGNUC600		50	50	1		50		48.032	50	1.04097	35.101	50	1.42446	Granlen	UPGNUC600	purine		Sample	-2.006	10.8588	23.0192	-6.63679		-1.50124	3.22081	6.84886	-7.78552		-14.559	5.66185	15.0151	-10.3159		-12.7374	12.1688	21.814	-3.8178		5767	59.7301	-12.3508	43.4144	51.6377
		50		N6-(3-Methylbutyl)adenosine; N6-Isoamyladenosine	N6-(3-Methylbutyl)adenosine	UPGNUC510														Granlen	UPGNUC510	purine	17659-78-8	Sample	-0.0831614	21.7321	46.069	-4.64958		-0.46509	6.43507	13.6838	-7.21426		-6.2952	18.1311	48.0832	-6.30192		-2.30865	28.7791	51.5898	-2.36386		8666	89.7557	-3.14193	81.3252	96.7293
		51				UPGNUC881	α-Azidothymidine													Granlen 2	UPGNUC881	pyrimidine	5-(Azidomethyl)-2’-deoxyuridine	Sample	-7.46603	17.2078	36.1329	-6.34376		-12.419	4.51987	8.08228	-17.9162		-2.99392	4.13556	43.6079	-3.24481		0.0753487	49.9681	91.8885	-0.460088		9759	100.546	0.175596	84.4811	99.8636
		52		N6-iso-Propyladenosine	N6-iso-Propyladenosine	UPGNUC663		50	50	1	50	50	1	50	50	1	50	50	1	Granlen	UPGNUC663	purine	17270-23-4	Sample	-4.16858	16.3542	35.7752	-9.18318		-5.02342	7.23906	17.6642	-14.3871		-2.45182	20.3674	52.1063	-4.41821		-0.223765	35.2308	64.1126	-1.81804		9192	97.1227	-0.179042	81.998	100.203
		53				UPGNUC943														Granlen 2	UPGNUC943	pyrimidine	N6-Benzoyl-2’-deoxy-2’,2’-diflurocytidine	Sample	-16.7048	3.4333	7.20925	-9.21668		-6.01283	0.213238	0.381306	-19.4173		-9.1577	1.0433	11.0012	-5.12101		-9.53723	1.63927	3.01453	-5.50103		7121	73.3672	-8.55931	19.3796	22.9082
		54		5-(Trifluoromethyl)uridine	5-(Trifluoromethyl)uridine	UPGNUC041														Granlen	UPGNUC041	pyrimidine	21618-67-7	Sample	-0.489042	45.555	103.912	0.269155		-1.45461	3.27539	6.21604	-14.9012		-1.59148	38.9567	92.986	-0.66429		0.732411	50.4802	85.7474	-0.790831		9412	96.1371	-1.02674	93.1409	106.32
		55		3’-beta-C-Ethynylcytidine; ECYD, ABS-106, clinic drug	3’-beta-C-Ethynylcytidine	UPGNUC560														Granlen	UPGNUC560	pyrimidine	180300-43-0	Sample	-3.61349	27.0424	57.326	-3.67908		-1.11428	0.680544	1.44714	-8.23699		-10.0239	39.5998	105.017	0.609041		-18.1935	54.5926	97.8634	-0.104329		3036	31.4445	-21.026	84.3104	100.28
		56		N6-Methyladenosine N1-oxide; Antiviral agent	N6-Methyladenosine N1-oxide	UPGNUC190														Granlen	UPGNUC190	purine	113509-54-9	Sample	-2.41905	24.1096	54.9947	-3.09621		-5.73942	4.47398	8.49073	-14.5398		-0.483459	27.9913	66.8127	-3.14313		-3.93512	12.8283	21.7905	-4.33958		9754	99.6304	-0.0982453	78.8794	90.0407
		57		2-Chloroadenosine; ADA inhibitor; antimalarial agent	2-Chloroadenosine	UPGNUC307		50	50	1	50	50	1	47.9061	50	1.04371	50	50	1	Granlen	UPGNUC307	purine	146-77-0	Sample	-2.27026	39.7894	90.761	-0.635613		-5.6961	5.77003	10.9504	-14.149		-6.94832	18.0844	43.1658	-5.38268		-0.996873	42.2063	71.6931	-1.57065		9135	93.3077	-1.77877	88.4209	100.932
		58		Isoguanosine hydrate; 2-Hydroxy adenosine hydrate; IMP pyrophosphorylase inhibitor, di- and tri-phosphate inhibitor, impurity B of fludarabine	Isoguanosine hydrate	UPGNUC035														Granlen	UPGNUC035	purine	359436-55-8	Sample	-1.03318	45.9722	104.864	0.334624		-5.84849	0.442163	0.839139	-15.7556		-4.07412	11.9274	28.4695	-6.77456		0.464601	60.6432	103.011	0.167051		9623	98.2923	-0.453897	89.22	101.844
IMR90	3	59				UPGNUC749														Granlen 2	UPGNUC749	pyrimidine	2’-Deoxy-2’-fluoro-N3-(n-docecyl)uridine	Sample	-23.863	0	0	-9.93275		-16.6885	0.442124	0.790592	-19.3375		-13.5015	1.2469	13.1481	-4.99748		-22.5475	0.428673	0.788305	-5.6273		2686	27.6737	-23.2444	6.37181	7.53201
		60				UPGNUC825		0.77077	0.42316	0.549009		0.51498		25.321	2.3839	0.0941472	50	50	1	Granlen 2	UPGNUC825	pyrimidine	5-Fluorocytidine	Sample	-20.358	1.11534	2.342	-9.70013		-14.0621	28.1762	50.3838	-9.67099		-7.03839	1.56366	16.4882	-4.80529		-6.78773	13.8813	25.527	-4.22412		8149	83.9586	-5.15541	71.6656	84.7146
		61		5-Hydroxyuridine; isobarbituri dine; RNA-modified nucleoside ho5U; anticancer agent	5-Hydroxyuridine	UPGNUC040		50	50	1	8.04622	50	6.2141	50	50	1	50	50	1	Granlen	UPGNUC040	pyrimidine	957-77-7	Sample	-3.63912	12.4841	28.4766	-4.92056		-2.44513	40.4045	76.6798	-3.70532		-4.69895	2.75531	6.57666	-8.848		-2.46217	55.2893	93.9164	-0.33756		8780	89.6816	-2.74256	85.2501	97.3129
Huh7.5	7	62		6-Deaminoadenosine; Nebularine, purine riboside; Anti-Bacterial Agents; Antineoplastic Agent	6-Deaminoadenosine	UPGNUC064	Nebularine	2.99741	7.28	2.42876	1.758	6.04	3.43572	6.07219	15.28	2.51639	5.19083	11.29	2.17499	Granlen	UPGNUC064	purine	550-33-4	Sample	-18.9814	0.0194553	0.044378	-6.8766		-9.94805	0.154697	0.293585	-15.8422		-33.216	0.81145	1.93686	-9.28742		-11.56	0	0	-5.54866		6420	65.5759	-9.14971	0.125807	0.143609
		63		4’-alpha-Azido-cytidine; R-1479; Balpiravir, HCV NS5B polymerase inhibitor, antiviral drug to treat dengue virus infection	4’-alpha-Azido-cytidine	UPGNUC019	Balpiravir													Granlen	UPGNUC019	pyrimidine	478182-28-4	Sample	-0.199966	12.0611	27.5117	-4.98694		0.215698	47.2419	89.6559	-1.64356		0.233008	9.51181	22.7038	-7.32062		-0.847664	9.28767	15.7764	-4.67328		10714	109.436	2.50806	50.7386	57.918
		64	#VALUE!			UPGNUC781		50	50	1	50	50	1	50	50	1	5.4002	50	9.25892	Granlen 2	UPGNUC781	pyrimidine	2’,3’,5’-Tri-O-acetyl-2-thiouridine	Sample	-0.523498	45.1466	94.7991	-0.516588		0.00129659	36.2251	64.7766	-6.8656		-0.130434	6.0695	64.0005	-2.07142		-1.92267	1.09905	2.02109	-5.55738		9680	99.7324	-0.0859873	56.7056	67.0307
		65		6-Methyl-9-(beta-D-ribofuranosyl)-9H-purine; natural antibiotics, antifungal antiviral agent	6-Methyl-9-(beta-D-ribofuranosyl)-9H-purine	UPGNUC011		0.41409	0.25215	0.608926	0.30549	0.060529	0.198137	2.3523	0.34845	0.148132	0.4535	0.10262	0.226284	Granlen	UPGNUC011	purine	14675-48-0	Sample	-21.192	0.020032	0.0456936	-6.87651		-9.58351	0.0273327	0.0518722	-15.8806		-20.5362	0.320452	0.764888	-9.39842		-13.8938	0.0694928	0.118043	-5.54211		5928	60.5504	-10.4854	0.0682782	0.0779395
		66		9-(β-D-Xylofuranosyl)adenine; Xylo-adenosine, anticancer agent	9-(β-D-Xylofuranosyl)adenine	UPGNUC316		50	50	1		50		50	50	1	31.15	22.302	0.715955	Granlen	UPGNUC316	purine	524-69-6	Sample	-4.06423	53.2177	121.391	1.47165		-6.08305	44.6822	84.7981	-2.41541		-6.93166	41.9829	100.209	0.0198191		-13.1478	0.0796702	0.135331	-5.54115		6889	70.3664	-7.87643	12.1917	13.9168
		67		3’-Deoxy-N6-methyladenosine	3’-Deoxy-N6-methyladenosine	UPGNUC655		50	50	1		50		50	50	1	26.445	21.299	0.805407	Granlen	UPGNUC655	purine	3616-27-1	Sample	-0.116035	22.0733	48.2859	-7.39434		-0.982977	28.6109	69.814	-5.27461		-4.58965	10.6452	27.2337	-6.71272		-0.569417	6.75484	12.2924	-4.44324		8703	91.956	-0.500554	56.3604	68.8733
		68		3’-Deoxyadenosine, Cordycepine	3’-Deoxyadenosine	UPGNUC294	Cordycepine													Granlen	UPGNUC294	purine	73-03-0	Sample	-2.04495	30.171	68.821	-2.14501		-0.219059	57.6217	109.355	1.48636		-4.21575	37.5461	89.6191	-0.983164		-6.44871	1.44082	2.44742	-5.41286		8777	89.651	-2.7507	35.9788	41.0698
	30
[truncated: 7 more columns]
