# Supplementary material for: NS5-targeting nucleoside analogs inhibit dengue virus and other flaviviruses
Source: PLoS Pathog. 2026 Feb 17;22(2):e1013970. doi: 10.1371/journal.ppat.1013970 (PMC12928577; doi:10.1371/journal.ppat.1013970)
Supplement: S2 Table — (XLSX) [file ppat.1013970.s012.xlsx]

## Sheet: Sheet1
S2_Table	Antiviral testing across flaviviruses
								SI>10	SI>5
			Name	A549:WNV:IC50	A549:CC50:ATPlite	A549:WNV SI	Huh7.5:WNV:IC50	Huh7.5:CC50:ATPlite	Huh7.5:WNV:SI	A549:ZIKA:IC50	A549:CC50:ATPlite	A549:ZIKA:SI	Huh7.5:ZIKA:IC50	Huh7.5:CC50:ATPlite	Huh7.5:ZIKA:SI	IMR90:ZIKA:IC50	IMR90:CC50:ATPlite	ZIKA:IMR90:SI	Caco2:YFV-17D:IC50	Caco2:CC50:ATPlite	CacO2:YFV:SI	Huh7.5:YFV-17D:IC50	Huh7.5:CC50:ATPlite	Huh7.5:YFV:SI
			NITD-008				0.39971	10	25.0181				0.22675	10	44.1014							0.26359	10	37.9377
1	DENV2 WNV ZIKA	7	UPGNUC129				0.3	27.94	93.1333	50	50	1	2.3146	27.94	12.0712	36.606	50	1.3659	50	50	1	2.7335	24.947	9.12639
2	DENV2 WNV ZIKA		UPGNUC120				1	50	50	30.618	41.355	1.35068	3.0031	50	16.6495	0.95835	50	52.173	0.63017	50	79.3437	4.2037	50	11.8943
3	DENV2 WNV ZIKA		UPGNUC855				7.2711	28.967	3.98385	17.067	27.886	1.63391	12.598	28.967	2.29933	2.2887	2.7721	1.21121	1.1878	50	42.0946
4	DENV2 WNV ZIKA		UPGNUC338	1.3363	50	37.4167	0.13985	25.929	185.406				0.1421	25.929	182.47				0.92973	50	53.7791
5	DENV2 WNV ZIKA		UPGNUC697					50		21.852	50	2.28812	25.214	50	1.98303	31.545	41.535	1.31669	50	50	1
6	DENV2 WNV ZIKA		UPGNUC371	50	50	1	3.4031	50	14.6925				0.96569	50	51.7764				5.0132	50	9.97367	7.4504	50	6.71105
7	DENV2 WNV ZIKA		UPGNUC492				1.5	50	33.3333	4.4129	50	11.3304	2.0691	50	24.1651	11.368	36.108	3.17628	4.8011	50	10.4143	14.235	50	3.51247
8	DENV2 WNV	12	UPGNUC558				0.1	9.2363	92.363	3.7529	50	13.323	0.075304	9.2363	122.654	2.1847	50	22.8864	1.3055	46.834	35.8744	0.11886	15.537	130.717
9	DENV2 WNV		UPGNUC740				8.4227	1.2346	0.14658	34.413	22.062	0.641095	23.004	1.2346	0.0536689	7.9259	20.329	2.56488	15.701	50	3.18451
10	DENV2 WNV		UPGNUC011				0.75144	0.10262	0.136564	0.61963	0.25215	0.406936	0.88003	0.10262	0.11661	1.1595	0.060529	0.0522027	2.53	6.1394	2.42664
11	DENV2 WNV		UPGNUC255				0.051673	2.6391	51.0731	0.032297	4.3409	134.406	0.2767	2.6391	9.53777	0.077979	0.033037	0.423665	0.19091	32.801	171.814	0.92563	2.1018	2.27067
12	DENV2 WNV		UPGNUC010				0.28205	8.1564	28.9183	41.527	50	1.20404	0.79095	8.1564	10.3122	6.4704	8.5903	1.32763	3.3152	50	15.082	0.9426	5.2971	5.61967
13	DENV2 WNV		UPGNUC228
14	DENV2 WNV		UPGNUC316	50	50	1	28.146	22.302	0.792368				41.024	22.302	0.543633				50	50	1
15	DENV2 WNV		UPGNUC064
16	DENV2 WNV		UPGNUC404				1.1337	2.9576	2.6088	0.75714	15.297	20.2037	6.9339	2.9576	0.426542	12.365	4.0854	0.3304	21.707	34.843	1.60515	1.9839	3.6306	1.83003
17	DENV2 WNV		UPGNUC400				0.07156	50	698.714	0.02	0.02	1	0.18306	50	273.134	0.24099	1.1035	4.57903	0.084813	50	589.532	0.060854	15.36	252.407
18	DENV2 WNV		UPGNUC211				0.02	0.053648	2.6824	0.02	0.054726	2.7363	0.02	0.053648	2.6824	0.02	0.0229	1.145	0.036726	2.8994	78.9468	0.4794	1.45	3.02461
19	DENV2 WNV		UPGNUC963				1.1162	5.1196	4.58663	37.88	44.048	1.16283	1.5973	5.1196	3.20516	1.4596	0.97197	0.665915	18.491	50	2.70402
20	DENV2 ZIKA	8	UPGNUC028	6.5754	50	7.6041	49.244	50	1.01535	0.17525	50	285.307	50	50	1	0.16326	50	306.26	25.206	50	1.98365	50	50	1
21	DENV2 ZIKA		UPGNUC401	50	18.33	0.3666	6.8764	0.52136	0.0758187				7.7819	0.52136	0.0669965				30.985	20.75	0.669679
22	DENV2 ZIKA		UPGNUC709					21.87		0.63604	50		29.912	21.87	0.731145	0.060385	10.753	178.074	17.724	50	2.82103	50	44.359	0.88718
23	DENV2 ZIKA		UPGNUC655	50	50	1	12.576	21.299	1.69362				8.4891	21.299	2.50898				50	50	1
24	DENV2 ZIKA		UPGNUC021
25	DENV2 ZIKA		UPGNUC579
26	DENV2 ZIKA		UPGNUC032
27	DENV2 ZIKA		UPGNUC523	50	50	1	8.0588	50	6.2044				7.5379	50	6.63315				1.8604	50	26.8759
28	DENV2	11	UPGNUC213	50	50	1	19.437	30.184	1.55291				25.63	30.184	1.17768				50	50	1
29	DENV2		UPGNUC403																			50	50	1
30	DENV2		UPGNUC961				5.837	50	8.56604	50	0.02	0.0004	11.212	50	4.45951	0.037169	11.495	309.263	21.482	50	2.32753
31	DENV2		UPGNUC782					11.954		1.3647	50	36.6381	50	11.954	0.23908	1.1816	1.7964	1.52031	18.746	50	2.66724
32	DENV2		UPGNUC396
33	DENV2		UPGNUC481
34	DENV2		UPGNUC670				45.747	17.099	0.373773	50	50	1	30.602	17.099	0.558754	45.36	50	1.10229	16.941	50	2.95142
35	DENV2		UPGNUC019
36	DENV2		UPGNUC781				4.9415	50	10.1184	50	50	1	50	50	1	50	50	1	50	50	1
37	DENV2		UPGNUC345	8.8828	50	5.62886	0.9597	50	52.0996				50	50	1				1.762	50	28.3768	0.94736	50	52.7782
38	DENV2		UPGNUC294
39	WNV	2	UPGNUC069				0.84992	0.10262	0.120741				1.0547	0.10262	0.0972978				2.7216	0.29249	0.10747
40	WNV		UPGNUC337
41	ZIKA	1	UPGNUC186
42	DENV2		UPGNUC522					50		0.18528	50	269.862	50	50	1	50	50	1	0.12174	50	410.711	0.054223	50	922.118
43	DENV2		UPGNUC402				3.201	4.6076	1.43943	0.42808	27.74	64.801	50	4.6076	0.092152	1.3488	1.1171	0.828218	9.6402	50	5.18661	50	10.47	0.2094
44	DENV2		UPGNUC811				50	5.6346	0.112692	7.6843	0.63787	0.0830095	50	5.6346	0.112692	50	0.40516	0.0081032	3.7996	0.47387	0.124716
45	DENV2		UPGNUC622	50	50	1	39.997	50	1.25009				50	50	1				50	50	1
46	DENV2		UPGNUC825	3.6357	0.42316	0.11639	50	50	1				25.469	50	1.96317				30.137	41.957	1.39221
47	DENV2		UPGNUC600	50	50	1	24.523	50	2.0389				40.5	50	1.23457				46.19	50	1.08249
48	DENV2		UPGNUC953				50	50	1				50	50	1				41.758	50	1.19738
49	DENV2		UPGNUC824				50	0.02	0.0004				50	0.02	0.0004				16.867	50	2.96437
