# Supplementary material for: NS5-targeting nucleoside analogs inhibit dengue virus and other flaviviruses
Source: PLoS Pathog. 2026 Feb 17;22(2):e1013970. doi: 10.1371/journal.ppat.1013970 (PMC12928577; doi:10.1371/journal.ppat.1013970)
Supplement: S3 Table — (XLSX) [file ppat.1013970.s013.xlsx]

## Sheet: Sheet1
S3_Table	Primers used in this study
	Description	Sequence
	DENV2 qPCR FWD	TGAGGACTACATGGGCTCTG
	DENV2 qPCR REV	AAACCTCCCTGGATTTCCTT
	YFV-17D qPCR FWD	TGGCATATTCCAGTCAACCTTCT
	YFV-17D qPCR REV	GAAGCCCAAGATGGAATCAACT
	WNV qPCR FWD	CCTGTGTGAGCTGACAAACTTAGT
	WNV qPCR REV	GCGTTTTAGCATATTGACAGCC
	KUNJIN qPCR FWD	GTGATATCGGAGAGTCCTCATC
	KUNJIN qPCR REV	CCTAAGTCGTTCAATCCTGTTC
	ZIKV (MR766 and PR) qPCR FWD	GTGTCATACTGTGGGCCTTG
	ZIKV (MR766 and PR) qPCR REV	AATATTCCAGGCAGGGTCTG
	DENV1 qPCR Fwd	CCCATCATCAATGGATGACAACAG
	DENV1 qPCR REV	TCCATCCATGGGTTTTCCTCTAT
	DENV3 qPCR FWD	CGGGAAAACCGTCTATCAATATGC
	DENV3 qPCR REV	TGAGAATCTCTTCGCCAACTGTG
	DENV4 qPCR FWD	GGTGAAGAGATTCTCRACYGGACT
	DENV4 qPCR REV	TGCTGTTGGYGGGATGGAAA
	DENV2 NS5 Seq FWD1	GGAACTGGCAACATAGGAGAG
	DENV2 NS5 Seq Rev1	ACTCTGAGTGTTCGTCCTGC
	DENV2 NS5 Seq FWD2	GTGACACATTGTTGTGTGAC
	DENV2 NS5 Seq Rev2	CATAGCTGCCATGGTAAGCCCAC
	DENV2 NS5 Seq FWD3	CAAGAGCATGAAACATCATGG
	DENV2 NS5 Seq Rev3	GTACCATATGGCTCTGCTGCC
	DENV2 NS5 Seq FWD4	CTCCATCTTGAAGGAAAGTGTG
	DENV2 NS5 Seq Rev4	GGTGAAAGTATTGAGTCCATAGG
	DENV2 NS5 Seq FWD5	GTGCGTGTGCAAAGACCAAC
	DENV2 NS5 Seq Rev5	CGTCTCTCGCAAAGACCACC
	DENV2 NS5 Seq FWD6	GCAGAAACCAAGATGAACTGATTG
	DENV2 NS5 Seq Rev6	CAGGACTCCTGCCTCTTCCTC
	Kunjin NS5 seq FWD1	GCAAAAGGACGCACCTTGG
	Kunjin NS5 seq REV1	GGACTCGTAGCGTTCTATG
	Kunjin NS5 seq REV2	AGAGCTGCATTACTATTGACC
	Kunjin NS5 seq FWD3	GAGGACCACTGGCTTGGAAG
	Kunjin NS5 seq REV3	CATGCGGCTGAGTCTTTCC
	Kunjin NS5 seq FWD4	GAACCTGGCTGTCTGAGAATG
	Kunjin NS5 seq REV4	CTGTATCCTCAACCAATGTTG
