# Supplementary material for: NS5-targeting nucleoside analogs inhibit dengue virus and other flaviviruses
Source: PLoS Pathog. 2026 Feb 17;22(2):e1013970. doi: 10.1371/journal.ppat.1013970 (PMC12928577; doi:10.1371/journal.ppat.1013970)
Supplement: S4 Table — (XLSX) [file ppat.1013970.s014.xlsx]

## Sheet: Fig 1C-F
S4_Table
Fig1-C					Fig1-D					Fig1-E					Fig1-F
Compound	POC_%Positive_DENV2_Huh7.5				Compound	POC_%Positive_DENV2_HepG2				Compound	POC_%Positive_DENV2_A549				Compound	POC_%Positive_DENV2_IMR90
1	0				1	0				1	0				1	0
2	0				2	0				2	0				2	0.093972
3	0				3	0				3	0				3	0.098409
4	0				4	0				4	0				4	0.101443
5	0				5	0				5	0				5	0.104582
6	0				6	0.018395				6	0				6	0.105199
7	0				7	0.018887				7	0.024693				7	0.132941
8	0				8	0.019047				8	0.024917				8	0.156598
9	0.018503				9	0.020605				9	0.025013				9	0.161374
10	0.01883				10	0.020813				10	0.026233				10	0.167112
11	0.0193				11	0.021497				11	0.026855				11	0.174233
12	0.020446				12	0.022175				12	0.026976				12	0.184865
13	0.020667				13	0.023134				13	0.027484				13	0.211222
14	0.02106				14	0.024285				14	0.027624				14	0.221168
15	0.021947				15	0.024381				15	0.028178				15	0.234681
16	0.024184				16	0.025535				16	0.029003				16	0.234932
17	0.028274				17	0.025718				17	0.030239				17	0.256859
18	0.030636				18	0.026261				18	0.044378				18	0.263501
19	0.03536				19	0.029933				19	0.045694				19	0.266793
20	0.03546				20	0.032775				20	0.046417				20	0.267208
21	0.035979				21	0.033313				21	0.046796				21	0.269659
22	0.036505				22	0.034814				22	0.047456				22	0.271893
23	0.037325				23	0.035229				23	0.047853				23	0.290822
24	0.037407				24	0.035393				24	0.050657				24	0.293776
25	0.037859				25	0.036537				25	0.051562				25	0.294738
26	0.038393				26	0.038185				26	0.053353				26	0.317083
27	0.038424				27	0.038348				27	0.054441				27	0.318584
28	0.038552				28	0.039982				28	0.055068				28	0.321423
29	0.038627				29	0.042182				29	0.055535				29	0.326329
30	0.038935				30	0.043047				30	0.060758				30	0.339746
31	0.039085				31	0.048587				31	0.062175				31	0.340015
32	0.039182				32	0.049018				32	0.070578				32	0.344081
33	0.039848				33	0.051014				33	0.073703				33	0.351245
34	0.039865				34	0.051044				34	0.075262				34	0.37519
35	0.040013				35	0.051738				35	0.077453				35	0.377878
36	0.040079				36	0.051872				36	0.078017				36	0.379947
37	0.040083				37	0.05253				37	0.078338				37	0.379953
38	0.040168				38	0.053068				38	0.078851				38	0.381361
39	0.040734				39	0.053227				39	0.080321				39	0.389462
40	0.04212				40	0.054271				40	0.081938				40	0.391824
41	0.042359				41	0.054801				41	0.082886				41	0.39334
42	0.042906				42	0.056083				42	0.086483				42	0.395288
43	0.043704				43	0.056597				43	0.093106				43	0.407026
44	0.049732				44	0.058251				44	0.095111				44	0.416927
45	0.051527				45	0.059075				45	0.106992				45	0.421272
46	0.053398				46	0.059289				46	0.111446				46	0.426716
47	0.053726				47	0.060017				47	0.113961				47	0.439163
48	0.054116				48	0.062925				48	0.11898				48	0.456662
49	0.054198				49	0.063095				49	0.121799				49	0.460129
50	0.054283				50	0.06511				50	0.125303				50	0.475416
51	0.055262				51	0.065742				51	0.125753				51	0.475416
52	0.056045				52	0.065956				52	0.128884				52	0.487545
53	0.056672				53	0.066743				53	0.134201				53	0.487545
54	0.058412				54	0.069803				54	0.150568				54	0.487545
55	0.059635				55	0.070902				55	0.166095				55	0.487545
56	0.059926				56	0.073678				56	0.181127				56	0.488649
57	0.062121				57	0.074157				57	0.187513				57	0.50844
58	0.062728				58	0.074764				58	0.192431				58	0.516831
59	0.063032				59	0.075346				59	0.221964				59	0.520648
60	0.063817				60	0.075436				60	0.236738				60	0.525747
61	0.064775				61	0.077193				61	0.239869				61	0.532474
62	0.065426				62	0.077537				62	0.247581				62	0.537966
63	0.066324				63	0.079468				63	0.261217				63	0.540083
64	0.070635				64	0.07948				64	0.278626				64	0.543669
65	0.072268				65	0.08218				65	0.280606				65	0.559302
66	0.072447				66	0.085818				66	0.31853				66	0.595129
67	0.074048				67	0.087631				67	0.344955				67	0.615267
68	0.07424				68	0.09028				68	0.346805				68	0.64272
69	0.074911				69	0.091289				69	0.386923				69	0.704072
70	0.075302				70	0.094936				70	0.431934				70	0.764888
71	0.075545				71	0.09559				71	0.438467				71	0.802218
72	0.076478				72	0.096708				72	0.448406				72	0.835516
73	0.076571				73	0.098874				73	0.450805				73	0.84329
74	0.076808				74	0.099868				74	0.491496				74	0.942936
75	0.078214				75	0.104374				75	0.613094				75	0.981898
76	0.078314				76	0.106576				76	0.635203				76	0.98956
77	0.078621				77	0.107051				77	0.683999				77	1.10024
78	0.079661				78	0.107233				78	0.753761				78	1.17744
79	0.081588				79	0.10964				79	0.945542				79	1.2291
80	0.083712				80	0.111134				80	0.954841				80	1.24412
81	0.083718				81	0.111867				81	1.02651				81	1.25402
82	0.083727				82	0.114318				82	1.03659				82	1.32554
83	0.089603				83	0.121208				83	1.06336				83	1.35793
84	0.089625				84	0.122224				84	1.10784				84	1.45979
85	0.091036				85	0.122433				85	1.12639				85	1.50619
86	0.091065				86	0.123332				86	1.14971				86	1.53831
87	0.093847				87	0.125722				87	1.29656				87	1.57434
88	0.096049				88	0.129553				88	1.29966				88	1.60174
89	0.097578				89	0.132045				89	1.31872				89	1.64332
90	0.09801				90	0.133263				90	1.33408				90	1.66946
91	0.098818				91	0.135283				91	1.42853				91	1.74524
92	0.09976				92	0.138008				92	1.57818				92	1.75053
93	0.100259				93	0.13833				93	1.73009				93	1.78835
94	0.100649				94	0.143474				94	1.76256				94	1.83685
95	0.1012				95	0.144655				95	1.77719				95	1.93686
96	0.101454				96	0.153393				96	1.86837				96	1.95039
97	0.101846				97	0.160162				97	1.91393				97	2.0953
98	0.102111				98	0.166559				98	1.9146				98	2.11248
99	0.103708				99	0.171166				99	2.05357				99	2.12736
100	0.103838				100	0.179238				100	2.10983				100	2.14932
101	0.103924				101	0.180404				101	2.12214				101	2.1502
102	0.104873				102	0.180758				102	2.1383				102	2.1502
103	0.105621				103	0.181061				103	2.15845				103	2.1502
104	0.10572				104	0.18125				104	2.16523				104	2.44141
105	0.1061				105	0.183753				105	2.17257				105	2.45863
106	0.108389				106	0.187234				106	2.19299				106	2.57273
107	0.11208				107	0.188961				107	2.19947				107	2.67367
108	0.11317				108	0.19058				108	2.20124				108	2.75981
109	0.114697				109	0.19167				109	2.20562				109	2.80697
110	0.116406				110	0.192573				110	2.21363				110	2.85398
111	0.117656				111	0.198632				111	2.3052				111	3.47639
112	0.11793				112	0.20468				112	2.32671				112	3.87661
113	0.118043				113	0.20898				113	2.33801				113	3.90073
114	0.121874				114	0.213805				114	2.342				114	4.05988
115	0.122041				115	0.214443				115	2.34634				115	4.29345
116	0.123726				116	0.216233				116	2.3731				116	4.47657
117	0.125305				117	0.218383				117	2.41711				117	4.51635
118	0.125429				118	0.219023				118	2.54208				118	4.63593
119	0.12585				119	0.219264				119	2.60014				119	4.67363
120	0.127722				120	0.229795				120	2.62497				120	4.67452
121	0.128173				121	0.235797				121	2.64835				121	4.72061
122	0.128651				122	0.252823				122	2.72533				122	4.7741
123	0.129339				123	0.256007				123	2.72804				123	5.15
124	0.130802				124	0.263448				124	2.81785				124	5.3703
125	0.131507				125	0.264687				125	2.89034				125	5.5308
126	0.13307				126	0.265123				126	2.89845				126	5.55938
127	0.134396				127	0.267152				127	2.91183				127	5.56722
128	0.134621				128	0.267735				128	2.91334				128	5.62444
129	0.134886				129	0.26839				129	3.09362				129	5.81526
130	0.135331				130	0.269222				130	3.14649				130	5.98994
131	0.138986				131	0.270921				131	3.1742				131	6.01329
132	0.140597				132	0.293585				132	3.19232				132	6.0476
133	0.141115				133	0.297551				133	3.25278				133	6.14551
134	0.146263				134	0.304142				134	3.26913				134	6.15084
135	0.147707				135	0.317576				135	3.30611				135	6.21713
136	0.149022				136	0.329844				136	3.3455				136	6.30469
137	0.14968				137	0.337976				137	3.4251				137	6.49237
138	0.15237				138	0.341277				138	3.46139				138	6.57666
139	0.152655				139	0.366351				139	3.50985				139	6.59813
140	0.155003				140	0.370605				140	3.53881				140	6.66888
141	0.159342				141	0.370891				141	3.54141				141	6.9802
142	0.162782				142	0.381306				142	3.54365				142	7.22024
143	0.16389				143	0.381308				143	3.63299				143	7.3891
144	0.166287				144	0.40896				144	3.75174				144	7.68648
145	0.168378				145	0.429826				145	3.78775				145	7.78088
146	0.171292				146	0.433107				146	3.79436				146	7.86408
147	0.178466				147	0.443765				147	3.88508				147	7.95225
148	0.182175				148	0.45132				148	3.98508				148	7.97651
149	0.183042				149	0.456703				149	4.00941				149	8.22435
150	0.184011				150	0.476989				150	4.1147				150	8.31643
151	0.184506				151	0.4773				151	4.16249				151	8.39031
152	0.198622				152	0.485254				152	4.21298				152	8.49283
153	0.206507				153	0.502366				153	4.26245				153	8.51491
154	0.217903				154	0.515345				154	4.36289				154	8.5444
155	0.221197				155	0.573135				155	4.39202				155	8.59918
156	0.228307				156	0.578396				156	4.39224				156	8.66934
157	0.235742				157	0.58719				157	4.4166				157	8.68096
158	0.23746				158	0.60164				158	4.42251				158	8.76394
159	0.241334				159	0.609054				159	4.43907				159	9.08673
160	0.244333				160	0.616633				160	4.60508				160	9.13313
161	0.25238				161	0.675074				161	4.76686				161	9.53089
162	0.259501				162	0.69414				162	5.0456				162	9.74944
163	0.284063				163	0.705726				163	5.05596				163	9.93318
164	0.295579				164	0.717813				164	5.14589				164	10.6084
165	0.295983				165	0.717992				165	5.23965				165	10.8475
166	0.298693				166	0.759421				166	5.28112				166	10.8702
167	0.355281				167	0.790592				167	5.46194				167	10.9027
168	0.360099				168	0.839139				168	5.48821				168	10.9218
169	0.367565				169	0.858429				169	5.73636				169	10.9662
170	0.399854				170	0.944414				170	5.92685				170	11.0012
171	0.417611				171	1.15178				171	6.06878				171	11.1551
172	0.451558				172	1.1788				172	6.24188				172	11.2148
173	0.505015				173	1.21123				173	6.45817				173	11.2296
174	0.507101				174	1.24441				174	6.57792				174	11.4107
175	0.513456				175	1.2669				175	6.61175				175	11.4112
176	0.566466				176	1.40339				176	6.74916				176	11.549
177	0.587169				177	1.44714				177	6.93999				177	11.6549
178	0.669311				178	1.44869				178	7.20925				178	12.2835
179	0.715417				179	1.44911				179	7.71977				179	12.876
180	0.779212				180	1.50735				180	7.9516				180	13.1481
181	0.788305				181	1.55105				181	8.00374				181	13.1537
182	0.888485				182	1.77786				182	8.03042				182	13.1672
183	0.910996				183	1.9257				183	8.2933				183	13.2652
184	0.919587				184	1.95555				184	8.30397				184	13.3827
185	1.04485				185	2.06422				185	8.49699				185	13.4955
186	1.78527				186	2.63662				186	8.5574				186	13.6983
187	1.79575				187	3.29675				187	8.67779				187	14.0587
188	1.88534				188	3.47198				188	8.7485				188	14.0648
189	2.02109				189	4.37991				189	8.80947				189	14.194
190	2.14123				190	4.70702				190	8.84654				190	14.2376
191	2.24518				191	5.21128				191	8.94994				191	14.4056
192	2.34876				192	5.25881				192	9.37223				192	15.0151
193	2.44742				193	5.38947				193	9.96646				193	15.9732
194	2.56254				194	5.59684				194	9.99641				194	16.4882
195	2.6964				195	6.21604				195	10.2198				195	17.3034
196	3.01453				196	6.23588				196	11.4976				196	18.4788
197	3.83492				197	6.29588				197	12.147				197	19.0791
198	4.00002				198	6.6189				198	12.5945				198	20.9121
199	5.72895				199	6.84886				199	12.9655				199	21.2028
200	6.74761				200	7.42618				200	12.9709				200	21.2075
201	8.85765				201	8.08228				201	13.3739				201	22.5908
202	10.6605				202	8.18919				202	14.9431				202	22.7038
203	11.7849				203	8.49073				203	15.0617				203	23.9084
204	12.2924				204	10.4475				204	16.5316				204	24.231
205	12.562				205	10.9504				205	16.5735				205	25.7949
206	15.7764				206	11.7929				206	16.6141				206	26.4365
207	17.1636				207	12.2662				207	17.2121				207	27.2337
208	21.7905				208	13.0582				208	17.6143				208	28.4429
209	21.814				209	13.2735				209	18.5008				209	28.4695
210	22.4931				210	13.3405				210	19.7782				210	32.1245
211	24.0615				211	13.6838				211	23.0192				211	32.5955
212	25.1178				212	15.7074				212	27.5117				212	36.6951
213	25.527				213	17.2465				213	28.4766				213	40.1202
214	29.3656				214	17.6642				214	31.4694				214	43.1658
215	30.7971				215	24.8747				215	32.9026				215	43.5876
216	31.7574				216	26.0826				216	34.1165				216	43.6079
217	31.8145				217	26.1165				217	35.7752				217	43.7367
218	34.0671				218	28.0211				218	36.1329				218	44.4604
219	34.6272				219	28.8666				219	39.585				219	45.5378
220	35.1231				220	33.3377				220	39.7597				220	45.8423
221	36.3214				221	34.1198				221	39.8687				221	46.6521
222	37.4578				222	35.3609				222	42.8136				222	47.5567
223	37.4865				223	35.3953				223	43.4215				223	47.6729
224	37.504				224	35.8166				224	43.5444				224	48.0832
225	38.229				225	40.7525				225	43.7223				225	48.6348
226	38.4769				226	41.1233				226	45.317				226	49.7725
227	39.3101				227	42.6588				227	45.7077				227	49.7751
228	42.2084				228	43.3944				228	46.069				228	50.9199
229	46.7236				229	45.1677				229	46.0749				229	51.1822
230	46.8836				230	46.21				230	46.1084				230	51.3184
231	48.1925				231	48.0816				231	46.2811				231	51.7164
232	49.2933				232	48.1007				232	46.433				232	51.7808
233	49.7274				233	49.1063				233	46.4537				233	51.8521
234	49.8133				234	49.6312				234	46.7912				234	52.1063
235	49.9977				235	49.7712				235	47.0474				235	52.5463
236	50.3874				236	49.9005				236	47.0776				236	53.8894
237	50.4965				237	50.3838				237	47.0984				237	53.9641
238	50.7027				238	50.6619				238	47.59				238	54.9655
239	50.9489				239	52.7427				239	48.0424				239	57.0919
240	51.2454				240	53.2895				240	48.212				240	58.121
241	51.5898				241	57.0439				241	48.2859				241	59.1475
242	52.0111				242	59.0361				242	48.7847				242	59.4432
243	52.1967				243	61.2247				243	48.805				243	59.6333
244	53.313				244	61.9059				244	49.4424				244	59.8196
245	53.9964				245	63.3324				245	49.5491				245	59.8802
246	54.2262				246	64.7766				246	49.6953				246	60.1193
247	54.3754				247	65.1322				247	50.3218				247	60.958
248	54.614				248	65.7543				248	50.3481				248	61.6037
249	54.7594				249	66.0922				249	50.5796				249	62.2972
250	55.2457				250	66.1325				250	50.6403				250	63.0289
251	55.3618				251	67.1796				251	50.6544				251	64.0005
252	55.789				252	67.2206				252	51.002				252	64.1292
253	56.7122				253	67.7843				253	51.0139				253	64.5121
254	56.7904				254	68.7935				254	51.0689				254	65.1285
255	56.8604				255	69.814				255	51.2738				255	65.1377
256	57.0079				256	72.7655				256	51.2762				256	65.4739
257	57.0712				257	74.4847				257	51.7476				257	65.7633
258	57.5495				258	74.5476				258	51.7754				258	65.9435
259	58.5221				259	75.138				259	51.8175				259	66.0088
260	58.5289				260	75.3654				260	52.0566				260	66.8127
261	58.7531				261	75.8462				261	52.5699				261	66.8148
262	58.9374				262	76.2791				262	52.6246				262	67.0118
263	59.4809				263	76.6798				263	52.6646				263	67.3273
264	59.6347				264	76.8688				264	52.7613				264	67.3487
265	59.706				265	77.1593				265	52.8818				265	67.6753
266	59.905				266	77.5165				266	52.9283				266	68.0096
267	60.3141				267	78.3				267	52.9345				267	68.2461
268	60.5644				268	80.0034				268	53.006				268	68.4592
269	60.7974				269	80.133				269	53.3056				269	68.6299
270	60.9306				270	80.2242				270	53.5022				270	68.8
271	61.1726				271	80.4309				271	53.7018				271	68.8605
272	61.6647				272	80.9899				272	54.076				272	68.9167
273	61.6716				273	81.1663				273	54.1338				273	69.09
274	61.8586				274	81.7934				274	54.9947				274	69.1375
275	61.9327				275	82.1197				275	55.2135				275	69.1979
276	61.9592				276	82.3028				276	55.5437				276	69.466
277	62.0886				277	82.365				277	55.5618				277	69.8173
278	62.2594				278	82.4178				278	55.7754				278	69.8454
279	62.3349				279	82.4238				279	55.9273				279	69.8703
280	62.4226				280	83.0584				280	56.0856				280	69.9119
281	62.4686				281	83.9534				281	56.099				281	70.403
282	62.4771				282	84.0829				282	56.141				282	70.409
283	62.5436				283	84.0839				283	56.4318				283	70.501
284	62.7175				284	84.6357				284	56.5026				284	70.6105
285	62.831				285	84.7981				285	56.9696				285	70.6769
286	63.1798				286	84.9579				286	56.9797				286	70.7857
287	63.3348				287	85.1914				287	57.0416				287	71.0142
288	63.5008				288	85.6349				288	57.0798				288	71.095
289	63.7258				289	85.6782				289	57.1135				289	71.2832
290	63.7441				290	85.8338				290	57.1372				290	71.335
291	63.9036				291	85.9201				291	57.2165				291	71.4516
292	64.0552				292	85.9991				292	57.3173				292	71.4727
293	64.0853				293	86.4242				293	57.326				293	71.6878
294	64.1126				294	86.4322				294	57.3363				294	71.9053
295	64.1327				295	86.6019				295	57.3551				295	71.9364
296	64.2345				296	86.6477				296	57.3658				296	72.0081
297	64.4882				297	86.6563				297	57.3804				297	72.1283
298	64.5017				298	86.7753				298	57.4583				298	72.3288
299	64.5113				299	86.8274				299	57.4872				299	72.3726
300	64.5578				300	86.8367				300	57.5448				300	72.3894
301	64.6051				301	87.2684				301	57.9487				301	72.5486
302	64.641				302	87.34				302	58.0637				302	72.9467
303	64.7804				303	87.3555				303	58.1499				303	73.1959
304	64.916				304	87.583				304	58.2012				304	73.447
305	65.0058				305	87.8602				305	58.2313				305	73.4577
306	65.0117				306	87.8748				306	58.3814				306	73.4781
307	65.271				307	87.971				307	58.4489				307	73.4995
308	65.6222				308	88.0443				308	58.5955				308	73.7766
309	65.7821				309	88.0649				309	59.1235				309	73.8751
310	65.826				310	88.291				310	59.1318				310	73.8942
311	65.8875				311	88.5145				311	59.1984				311	74.0938
312	66.2604				312	88.6164				312	59.202				312	74.2896
313	66.2659				313	88.7561				313	59.2363				313	74.2981
314	66.3091				314	88.8038				314	59.2699				314	74.4442
315	66.3986				315	89.0826				315	59.4077				315	75.0917
316	66.4309				316	89.1446				316	59.4156				316	75.257
317	67.2025				317	89.2421				317	59.4639				317	75.289
318	67.2355				318	89.2549				318	59.5312				318	75.3377
319	67.2754				319	89.2607				319	59.6523				319	75.4277
320	67.3026				320	89.3187				320	59.8539				320	75.5739
321	67.3817				321	89.5334				321	59.8804				321	75.8909
322	67.483				322	89.6559				322	59.9989				322	76.1569
323	67.5089				323	89.7007				323	60.1337				323	76.2239
324	67.5093				324	89.7741				324	60.1552				324	76.2649
325	67.5216				325	89.8573				325	60.1615				325	76.4428
326	67.5229				326	89.8875				326	60.2951				326	76.447
327	67.5672				327	90.0267				327	60.3422				327	76.5094
328	67.5716				328	90.0532				328	60.477				328	76.5171
329	67.627				329	90.1432				329	60.4808				329	76.7739
330	67.7357				330	90.1539				330	60.5989				330	76.7977
331	67.8534				331	90.18				331	60.6606				331	76.8537
332	67.979				332	90.4107				332	60.694				332	76.8601
333	68.2047				333	90.4461				333	60.7091				333	77.0546
334	68.2534				334	90.4489				334	60.7474				334	77.066
335	68.2811				335	90.4551				335	61.0858				335	77.0887
336	68.3051				336	90.4894				336	61.1399				336	77.1654
337	68.3905				337	90.5041				337	61.1816				337	77.2037
338	68.4643				338	90.7661				338	61.3689				338	77.2655
339	68.479				339	90.8083				339	61.4751				339	77.4429
340	68.4923				340	91.0932				340	61.5094				340	77.5202
341	68.6217				341	91.1387				341	61.5835				341	77.7504
342	68.6484				342	91.2604				342	61.6852				342	77.8261
343	68.7664				343	91.3577				343	61.6913				343	77.8864
344	68.8705				344	91.4296				344	61.695				344	77.9041
345	68.8956				345	91.5315				345	61.7563				345	77.9365
346	68.9352				346	91.5712				346	61.7598				346	77.9798
347	69.1756				347	91.5748				347	61.8788				347	78.0202
348	69.1923				348	91.5881				348	61.898				348	78.0263
349	69.32				349	91.78				349	61.9166				349	78.0443
350	69.4137				350	91.8081				350	61.963				350	78.0825
351	69.4841				351	91.8472				351	62.0324				351	78.0861
352	69.5426				352	91.8487				352	62.0816				352	78.1256
353	69.5566				353	91.8767				353	62.1395				353	78.2278
354	69.5905				354	91.9118				354	62.315				354	78.2626
355	69.6751				355	91.9975				355	62.3977				355	78.4587
356	69.7067				356	92.03				356	62.5292				356	78.5065
357	69.93				357	92.1057				357	62.5372				357	78.7478
358	70.0217				358	92.1616				358	62.5427				358	78.8865
359	70.181				359	92.1802				359	62.7158				359	78.9401
360	70.2273				360	92.2022				360	62.7374				360	79.0851
361	70.4292				361	92.2613				361	62.7434				361	79.1345
362	70.4537				362	92.4066				362	62.8413				362	79.1842
363	70.4876				363	92.6104				363	62.882				363	79.1844
364	70.54				364	92.6212				364	63.2322				364	79.1859
365	70.6025				365	92.6599				365	63.3002				365	79.2147
366	70.6868				366	92.6666				366	63.4355				366	79.2498
367	70.7351				367	92.8125				367	63.4802				367	79.2613
368	70.9751				368	92.8368				368	63.6296				368	79.419
369	70.9874				369	92.8526				369	63.6629				369	79.4367
370	70.9897				370	92.8607				370	63.6841				370	79.4766
371	71.0925				371	92.8984				371	63.8175				371	79.5495
372	71.1907				372	93.0122				372	63.9037				372	79.8794
373	71.1953				373	93.036				373	63.928				373	79.9109
374	71.2372				374	93.1216				374	64.321				374	80.0513
375	71.3486				375	93.1757				375	64.3629				375	80.2137
376	71.6663				376	93.179				376	64.4324				376	80.2612
377	71.6931				377	93.1967				377	64.4657				377	80.2762
378	71.7438				378	93.1987				378	64.7121				378	80.2854
379	71.9311				379	93.2056				379	64.7229				379	80.3004
380	71.9521				380	93.2165				380	64.7755				380	80.3329
381	71.9719				381	93.2524				381	64.8844				381	80.3528
382	72.1632				382	93.3543				382	64.8998				382	80.3884
383	72.1673				383	93.3574				383	65.0191				383	80.4764
384	72.2358				384	93.4743				384	65.0457				384	80.7683
385	72.2423				385	93.4791				385	65.0573				385	80.8871
386	72.3256				386	93.5972				386	65.1267				386	80.9777
387	72.3915				387	93.6162				387	65.1652				387	81.0722
388	72.6222				388	93.654				388	65.1895				388	81.1354
389	72.6641				389	93.6552				389	65.26				389	81.1553
390	72.6691				390	93.6632				390	65.3822				390	81.2195
391	72.9611				391	93.676				391	65.3888				391	81.3096
392	73.0013				392	93.8344				392	65.5531				392	81.4059
393	73.0671				393	93.9294				393	65.5644				393	81.4423
394	73.2034				394	94.0064				394	65.5722				394	81.6281
395	73.2252				395	94.0355				395	65.6402				395	81.6296
396	73.266				396	94.0448				396	65.6658				396	81.6776
397	73.3295				397	94.0522				397	65.6663				397	81.6916
398	73.3977				398	94.0869				398	65.6889				398	81.7472
399	73.4875				399	94.2059				399	65.7102				399	81.7985
400	73.5351				400	94.2439				400	66.1678				400	81.8058
401	73.6072				401	94.3939				401	66.2057				401	81.8756
402	73.6662				402	94.3971				402	66.3323				402	81.965
403	73.6724				403	94.4751				403	66.3509				403	81.9678
404	73.7229				404	94.4918				404	66.4586				404	81.981
405	73.7376				405	94.4985				405	66.605				405	82.0168
406	73.7772				406	94.5009				406	66.8456				406	82.0904
407	73.8237				407	94.5024				407	66.8726				407	82.1275
408	73.833				408	94.5026				408	66.9584				408	82.2242
409	73.9324				409	94.5227				409	66.9728				409	82.344
410	73.95				410	94.6004				410	67.0121				410	82.3881
411	73.9612				411	94.6471				411	67.0369				411	82.5369
412	73.9795				412	94.6605				412	67.1118				412	82.6208
413	74.0076				413	94.6853				413	67.1871				413	82.6462
414	74.2257				414	94.7672				414	67.3355				414	82.735
415	74.2264				415	94.7706				415	67.3504				415	82.793
416	74.2736				416	94.7945				416	67.3755				416	82.8301
417	74.2749				417	94.8555				417	67.3762				417	82.8417
418	74.3504				418	94.8629				418	67.5153				418	83.0037
419	74.5019				419	94.8713				419	67.5229				419	83.0943
420	74.6119				420	94.8933				420	67.7409				420	83.1662
421	74.6898				421	94.9025				421	67.8148				421	83.1672
422	74.8381				422	94.907				422	67.8939				422	83.2092
423	74.8717				423	94.931				423	67.945				423	83.324
424	74.9815				424	95.0013				424	67.9658				424	83.3399
425	75.0218				425	95.0465				425	68.0027				425	83.3873
426	75.0445				426	95.073				426	68.0164				426	83.3924
427	75.1106				427	95.1281				427	68.0451				427	83.4027
428	75.1681				428	95.1469				428	68.0626				428	83.4564
429	75.1758				429	95.1771				429	68.1434				429	83.47
430	75.1838				430	95.1881				430	68.2576				430	83.5376
431	75.2137				431	95.1884				431	68.3561				431	83.5893
432	75.2637				432	95.3117				432	68.4171				432	83.6062
433	75.394				433	95.3154				433	68.4523				433	83.6191
434	75.4083				434	95.3256				434	68.4748				434	83.7449
435	75.4357				435	95.3619				435	68.5832				435	83.8674
436	76.0186				436	95.3651				436	68.5932				436	83.9236
437	76.0683				437	95.4211				437	68.6571				437	83.9389
438	76.0904				438	95.436				438	68.686				438	83.9493
439	76.095				439	95.4637				439	68.821				439	84.0016
440	76.1409				440	95.472				440	68.8445				440	84.0089
441	76.1716				441	95.4954				441	68.912				441	84.0383
442	76.1846				442	95.4993				442	69.0748				442	84.141
443	76.2582				443	95.5567				443	69.0931				443	84.1584
444	76.3155				444	95.5725				444	69.2251				444	84.2683
445	76.4181				445	95.5762				445	69.3234				445	84.3577
446	76.4614				446	95.6191				446	69.3928				446	84.4252
447	76.5984				447	95.6569				447	69.4283				447	84.5432
448	76.6658				448	95.671				448	69.4913				448	84.5433
449	76.7333				449	95.6752				449	69.5244				449	84.5764
450	76.7775				450	95.7157				450	69.6136				450	84.5855
451	76.8161				451	95.7245				451	69.6317				451	84.6019
452	76.8436				452	95.8276				452	69.7378				452	84.6058
453	76.8698				453	95.8509				453	69.8689				453	84.608
454	76.8845				454	95.8633				454	69.9125				454	84.6235
455	76.9397				455	95.8753				455	70.0104				455	84.6754
456	77.0857				456	95.912				456	70.0509				456	84.7558
457	77.3275				457	95.9282				457	70.1001				457	84.7731
458	77.3437				458	95.9361				458	70.1872				458	84.7902
459	77.3901				459	95.9425				459	70.2097				459	84.8609
460	77.4022				460	95.9863				460	70.2375				460	84.8893
461	77.4373				461	96.0399				461	70.3783				461	84.913
462	77.5093				462	96.0756				462	70.4759				462	84.9396
463	77.6624				463	96.0837				463	70.5667				463	84.9551
464	77.6977				464	96.1336				464	70.5838				464	84.994
465	77.7119				465	96.18				465	70.5964				465	85.0962
466	77.7206				466	96.2147				466	70.6361				466	85.162
467	77.7217				467	96.2382				467	70.7683				467	85.1771
468	77.7445				468	96.2602				468	71.0342				468	85.1821
469	77.7742				469	96.2725				469	71.0759				469	85.2041
470	77.8736				470	96.2809				470	71.425				470	85.2336
471	78.0129				471	96.2879				471	71.4552				471	85.2651
472	78.0724				472	96.2885				472	71.579				472	85.2968
473	78.0784				473	96.298				473	71.5982				473	85.2983
474	78.2922				474	96.4033				474	71.6359				474	85.3475
475	78.3146				475	96.4129				475	71.6986				475	85.4287
476	78.3347				476	96.435				476	71.7198				476	85.4382
477	78.3931				477	96.4485				477	71.7528				477	85.4454
478	78.4006				478	96.4507				478	71.791				478	85.4709
479	78.4665				479	96.4788				479	71.8579				479	85.4825
480	78.5327				480	96.5148				480	72.0015				480	85.5108
481	78.5354				481	96.5151				481	72.0743				481	85.5393
482	78.6231				482	96.5251				482	72.1042				482	85.5516
483	78.6336				483	96.5328				483	72.2287				483	85.6377
484	78.6634				484	96.5495				484	72.2795				484	85.673
485	78.6696				485	96.5503				485	72.2982				485	85.6928
486	78.7848				486	96.5532				486	72.3377				486	85.7019
487	78.7932				487	96.6062				487	72.3902				487	85.7047
488	78.8062				488	96.6118				488	72.5482				488	85.7361
489	78.8255				489	96.6552				489	72.5683				489	85.7524
490	78.9158				490	96.6831				490	72.6512				490	85.7878
491	78.9377				491	96.7007				491	72.6648				491	85.8154
492	78.9501				492	96.7297				492	72.7076				492	85.8166
493	79.0775				493	96.7637				493	72.8233				493	85.8915
494	79.0987				494	96.7706				494	72.852				494	85.8965
495	79.2097				495	96.7829				495	72.9005				495	85.9078
496	79.2413				496	96.861				496	72.9249				496	85.9167
497	79.258				497	96.8617				497	72.9625				497	85.9181
498	79.3457				498	96.862				498	73.0052				498	86.0237
499	79.4439				499	96.8919				499	73.0075				499	86.0485
500	79.5108				500	96.8958				500	73.0722				500	86.0608
501	79.5268				501	96.9266				501	73.0836				501	86.087
502	79.6349				502	96.9284				502	73.1424				502	86.0987
503	79.6682				503	96.9452				503	73.1475				503	86.1054
504	79.7341				504	96.9471				504	73.1522				504	86.1161
505	79.992				505	97.0057				505	73.1834				505	86.1312
506	80.1031				506	97.0232				506	73.3234				506	86.1524
507	80.1627				507	97.0315				507	73.3913				507	86.1529
508	80.18				508	97.0687				508	73.4762				508	86.1984
509	80.2222				509	97.073				509	73.5389				509	86.2028
510	80.2242				510	97.1188				510	73.6086				510	86.2097
511	80.2699				511	97.1244				511	73.6643				511	86.2426
512	80.3888				512	97.1823				512	73.667				512	86.245
513	80.4011				513	97.2312				513	73.6766				513	86.2525
514	80.476				514	97.2586				514	73.7843				514	86.2888
515	80.5236				515	97.3072				515	73.8727				515	86.3145
516	80.5521				516	97.3077				516	73.911				516	86.3694
517	80.6079				517	97.3285				517	74.0707				517	86.4625
518	80.6396				518	97.3553				518	74.0873				518	86.4739
519	80.6907				519	97.3819				519	74.1075				519	86.533
520	80.7483				520	97.4023				520	74.1781				520	86.5805
521	80.7582				521	97.4179				521	74.1998				521	86.6024
522	80.7645				522	97.4217				522	74.274				522	86.6043
523	80.791				523	97.4542				523	74.2873				523	86.6115
524	80.8556				524	97.471				524	74.3203				524	86.6687
525	81.1037				525	97.4857				525	74.475				525	86.7213
526	81.1154				526	97.5088				526	74.5352				526	86.7517
527	81.2373				527	97.5141				527	74.5691				527	86.7979
528	81.3284				528	97.5512				528	74.5713				528	86.8506
529	81.3657				529	97.6052				529	74.673				529	86.8827
530	81.4039				530	97.6168				530	74.7297				530	86.8865
531	81.4264				531	97.6262				531	74.8587				531	86.9087
532	81.4295				532	97.6591				532	74.9195				532	86.9133
533	81.6775				533	97.6721				533	74.9374				533	86.9368
534	81.6785				534	97.6766				534	74.9876				534	86.9805
535	81.9041				535	97.7383				535	74.9922				535	86.9996
536	81.9099				536	97.7403				536	75.0613				536	87.0098
537	81.918				537	97.7575				537	75.1844				537	87.0474
538	81.9923				538	97.7966				538	75.219				538	87.1105
539	81.9992				539	97.7991				539	75.3161				539	87.2209
540	82.0026				540	97.8004				540	75.3511				540	87.2327
541	82.0127				541	97.8492				541	75.3516				541	87.3057
542	82.0488				542	97.8516				542	75.4245				542	87.3281
543	82.0977				543	97.8853				543	75.5018				543	87.3315
544	82.1031				544	97.897				544	75.5312				544	87.3378
545	82.1278				545	97.9463				545	75.7329				545	87.3939
546	82.1629				546	98.0656				546	75.7514				546	87.4251
547	82.2028				547	98.0724				547	75.7987				547	87.4338
548	82.335				548	98.0809				548	75.8333				548	87.4358
549	82.397				549	98.1445				549	75.8345				549	87.4536
550	82.4316				550	98.1674				550	75.8548				550	87.4551
551	82.7231				551	98.193				551	75.9019				551	87.4562
552	82.7623				552	98.2146				552	75.9043				552	87.4748
553	82.7666				553	98.319				553	75.9588				553	87.4877
554	82.7841				554	98.3355				554	75.9772				554	87.5627
555	82.816				555	98.3526				555	76.212				555	87.6138
556	82.8702				556	98.3716				556	76.2154				556	87.6158
557	82.9004				557	98.3727				557	76.2205				557	87.6549
558	82.9677				558	98.4171				558	76.3487				558	87.6984
559	83.065				559	98.438				559	76.3562				559	87.7186
560	83.0934				560	98.4582				560	76.4444				560	87.7239
561	83.2915				561	98.4653				561	76.4763				561	87.7674
562	83.3275				562	98.4657				562	76.5123				562	87.784
563	83.5018				563	98.4725				563	76.561				563	87.8004
564	83.5907				564	98.4779				564	76.5784				564	87.8588
565	83.6054				565	98.4818				565	76.6221				565	87.8762
566	83.6939				566	98.5096				566	76.7756				566	87.9361
567	83.7883				567	98.5169				567	76.7806				567	87.9557
568	83.8319				568	98.536				568	76.7886				568	87.9576
569	83.8795				569	98.547				569	76.9007				569	88.0382
570	83.8837				570	98.5475				570	77.0041				570	88.0406
571	84.0618				571	98.5581				571	77.0703				571	88.0593
572	84.0648				572	98.5598				572	77.079				572	88.0798
573	84.16				573	98.5675				573	77.1205				573	88.1281
574	84.2815				574	98.5938				574	77.1353				574	88.2186
575	84.3838				575	98.5945				575	77.2182				575	88.2645
576	84.4242				576	98.6228				576	77.2323				576	88.2877
577	84.4456				577	98.633				577	77.256				577	88.2998
578	84.5032				578	98.7239				578	77.3774				578	88.3177
579	84.561				579	98.7382				579	77.4562				579	88.3509
580	84.5971				580	98.7485				580	77.462				580	88.3546
581	84.6561				581	98.7844				581	77.5562				581	88.3564
582	84.8538				582	98.8003				582	77.582				582	88.3869
583	84.8573				583	98.8466				583	77.6269				583	88.3899
584	84.8928				584	98.8696				584	77.6413				584	88.3907
585	84.9279				585	98.9369				585	77.7964				585	88.3989
586	84.9892				586	98.9844				586	77.8002				586	88.4668
587	85.019				587	99.0006				587	77.8268				587	88.4808
588	85.1211				588	99.0009				588	77.8576				588	88.481
589	85.1226				589	99.0245				589	77.8619				589	88.5277
590	85.18				590	99.0272				590	77.8719				590	88.5963
591	85.2068				591	99.0475				591	77.8906				591	88.6061
592	85.2199				592	99.0654				592	77.9994				592	88.6221
593	85.2271				593	99.1105				593	78.0838				593	88.6262
594	85.3173				594	99.1206				594	78.2109				594	88.6291
595	85.4667				595	99.1273				595	78.2161				595	88.6649
596	85.4701				596	99.1607				596	78.4321				596	88.718
597	85.5331				597	99.1679				597	78.5074				597	88.7956
598	85.5668				598	99.1784				598	78.508				598	88.7964
599	85.567				599	99.1869				599	78.5508				599	88.7995
600	85.69				600	99.1963				600	78.6643				600	88.8005
601	85.69				601	99.2379				601	78.6767				601	88.8321
602	85.7067				602	99.2391				602	78.7122				602	88.8333
603	85.7226				603	99.2504				603	78.7191				603	88.9094
604	85.724				604	99.2614				604	78.7374				604	88.9604
605	85.7474				605	99.2706				605	78.7411				605	88.9727
606	85.7675				606	99.2982				606	78.7513				606	89.0105
607	85.879				607	99.3118				607	78.91				607	89.0735
608	85.9569				608	99.3295				608	78.9536				608	89.0792
609	85.9868				609	99.3376				609	78.9613				609	89.0795
610	86.0077				610	99.3575				610	79.0207				610	89.1062
611	86.0394				611	99.3761				611	79.0388				611	89.1226
612	86.0638				612	99.3952				612	79.1525				612	89.135
613	86.1256				613	99.4001				613	79.197				613	89.1803
614	86.1827				614	99.4032				614	79.2996				614	89.285
615	86.1927				615	99.4188				615	79.3758				615	89.3232
616	86.331				616	99.4501				616	79.4107				616	89.3369
617	86.3451				617	99.4512				617	79.4254				617	89.3551
618	86.3648				618	99.4919				618	79.4417				618	89.5148
619	86.4172				619	99.5192				619	79.4522				619	89.5166
620	86.4543				620	99.5603				620	79.5348				620	89.6191
621	86.4599				621	99.5743				621	79.5631				621	89.628
622	86.5656				622	99.5811				622	79.6469				622	89.6474
623	86.7086				623	99.5905				623	79.7001				623	89.6737
624	86.729				624	99.6273				624	79.7004				624	89.6817
625	86.7726				625	99.6334				625	79.7233				625	89.6829
626	86.86				626	99.661				626	79.7635				626	89.6861
627	86.9572				627	99.6743				627	79.7735				627	89.7871
628	87.0024				628	99.6798				628	79.7807				628	89.8183
629	87.0359				629	99.7015				629	79.7845				629	89.8277
630	87.0555				630	99.7122				630	79.7884				630	89.9226
631	87.0631				631	99.7186				631	79.8755				631	89.9334
632	87.0716				632	99.7352				632	79.9709				632	89.9528
633	87.0728				633	99.7562				633	80.1187				633	89.9564
634	87.1661				634	99.7592				634	80.2079				634	89.965
635	87.189				635	99.7957				635	80.2191				635	90.0203
636	87.1943				636	99.8421				636	80.2317				636	90.0351
637	87.2111				637	99.8585				637	80.2755				637	90.0682
638	87.3379				638	99.8976				638	80.3122				638	90.095
639	87.4065				639	99.9036				639	80.4854				639	90.1796
640	87.4067				640	99.9777				640	80.5125				640	90.2084
641	87.4408				641	99.9884				641	80.6349				641	90.2175
642	87.4511				642	99.9972				642	80.6595				642	90.2261
643	87.5264				643	100.055				643	80.7435				643	90.251
644	87.5268				644	100.056				644	80.7766				644	90.2672
645	87.5774				645	100.056				645	80.8042				645	90.3033
646	87.6237				646	100.06				646	80.8386				646	90.317
647	87.6799				647	100.064				647	80.8611				647	90.3228
648	87.7719				648	100.072				648	80.8674				648	90.3713
649	87.7744				649	100.126				649	80.8853				649	90.5365
650	87.9241				650	100.129				650	80.9688				650	90.5477
651	88.0435				651	100.147				651	80.999				651	90.5588
652	88.152				652	100.148				652	81.0761				652	90.5642
653	88.2018				653	100.152				653	81.0818				653	90.5947
654	88.2746				654	100.17				654	81.1014				654	90.5995
655	88.3067				655	100.186				655	81.1029				655	90.6033
656	88.4166				656	100.189				656	81.1121				656	90.6217
657	88.4578				657	100.22				657	81.1184				657	90.7858
658	88.5018				658	100.224				658	81.1724				658	90.8474
659	88.5405				659	100.233				659	81.2756				659	90.8595
660	88.5663				660	100.26				660	81.2982				660	90.8817
661	88.5959				661	100.288				661	81.3301				661	90.8837
662	88.6354				662	100.31				662	81.4603				662	90.9112
663	88.7508				663	100.369				663	81.5101				663	90.923
664	88.878				664	100.378				664	81.5415				664	90.9252
665	88.9089				665	100.442				665	81.5881				665	91.0578
666	88.9536				666	100.478				666	81.6583				666	91.0787
667	89.0485				667	100.518				667	81.6624				667	91.0919
668	89.1068				668	100.524				668	81.7				668	91.1117
669	89.1227				669	100.544				669	81.7227				669	91.1269
670	89.158				670	100.547				670	81.7605				670	91.1374
671	89.2344				671	100.564				671	81.8225				671	91.2335
672	89.2738				672	100.567				672	81.8908				672	91.2657
673	89.2845				673	100.576				673	81.9738				673	91.2693
674	89.3759				674	100.584				674	81.9882				674	91.2958
675	89.3804				675	100.609				675	81.9916				675	91.3225
676	89.3808				676	100.63				676	81.9985				676	91.3426
677	89.4467				677	100.67				677	82.02				677	91.3464
678	89.4714				678	100.707				678	82.0971				678	91.3641
679	89.4955				679	100.732				679	82.1113				679	91.3972
680	89.5435				680	100.767				680	82.1652				680	91.4022
681	89.5976				681	100.793				681	82.2521				681	91.4154
682	89.6118				682	100.795				682	82.3447				682	91.4292
683	89.6647				683	100.82				683	82.3665				683	91.4943
684	89.7018				684	100.852				684	82.4012				684	91.5277
685	89.7107				685	100.862				685	82.4019				685	91.5414
686	89.7487				686	100.914				686	82.4292				686	91.6189
687	89.8123				687	100.923				687	82.4716				687	91.6288
688	89.95				688	100.925				688	82.4767				688	91.6358
689	90.0101				689	100.926				689	82.5871				689	91.6765
690	90.0596				690	100.937				690	82.6283				690	91.7343
691	90.0709				691	100.968				691	82.6512				691	91.8648
692	90.1122				692	100.978				692	82.6711				692	91.8871
693	90.1569				693	101.016				693	82.6872				693	91.889
694	90.1689				694	101.083				694	82.6897				694	91.8982
695	90.1823				695	101.085				695	82.7044				695	91.9423
696	90.2192				696	101.126				696	82.7471				696	92.0047
697	90.3125				697	101.139				697	82.8122				697	92.0294
698	90.4079				698	101.14				698	82.8705				698	92.0309
699	90.4258				699	101.152				699	82.886				699	92.0921
700	90.5034				700	101.205				700	82.9001				700	92.174
701	90.5573				701	101.218				701	82.9203				701	92.2102
702	90.5602				702	101.229				702	82.9356				702	92.2375
703	90.6084				703	101.263				703	82.9597				703	92.2849
704	90.611				704	101.276				704	83.001				704	92.2937
705	90.6251				705	101.331				705	83.0196				705	92.3336
706	90.6918				706	101.341				706	83.0305				706	92.3787
707	90.7476				707	101.392				707	83.1254				707	92.3898
708	90.7628				708	101.415				708	83.1473				708	92.4293
709	90.7729				709	101.421				709	83.1917				709	92.4313
710	90.7739				710	101.431				710	83.2541				710	92.4745
711	90.8275				711	101.434				711	83.2844				711	92.5352
712	90.8654				712	101.444				712	83.321				712	92.5868
713	91.01				713	101.482				713	83.3226				713	92.5996
714	91.173				714	101.493				714	83.3809				714	92.6814
715	91.1813				715	101.499				715	83.4545				715	92.6997
716	91.2311				716	101.507				716	83.4878				716	92.7519
717	91.3075				717	101.568				717	83.5263				717	92.7861
718	91.4745				718	101.57				718	83.5668				718	92.8819
719	91.4762				719	101.579				719	83.5908				719	92.922
720	91.498				720	101.597				720	83.6097				720	92.9368
721	91.6695				721	101.597				721	83.6266				721	92.9384
722	91.7035				722	101.648				722	83.6861				722	92.9718
723	91.7641				723	101.662				723	83.7043				723	92.986
724	91.8885				724	101.687				724	83.7196				724	92.9903
725	92.1179				725	101.698				725	83.7847				725	93.0289
726	92.1658				726	101.708				726	83.7875				726	93.0402
727	92.1825				727	101.718				727	83.8124				727	93.0554
728	92.2099				728	101.75				728	83.8229				728	93.0915
729	92.3636				729	101.824				729	83.8639				729	93.1241
730	92.3693				730	101.838				730	83.8679				730	93.1492
731	92.3883				731	101.845				731	83.9176				731	93.153
732	92.4				732	101.848				732	83.9556				732	93.1563
733	92.4074				733	101.861				733	83.985				733	93.1611
734	92.5243				734	101.884				734	84.1116				734	93.1953
735	92.5355				735	101.886				735	84.1185				735	93.2223
736	92.7325				736	101.894				736	84.1445				736	93.2322
737	92.8615				737	101.924				737	84.1655				737	93.2339
738	92.9284				738	101.948				738	84.2204				738	93.2437
739	92.9813				739	101.958				739	84.2597				739	93.321
740	93.0158				740	101.959				740	84.2736				740	93.3668
741	93.1034				741	101.966				741	84.2824				741	93.4448
742	93.1231				742	101.967				742	84.3345				742	93.4703
743	93.1291				743	101.967				743	84.3494				743	93.4712
744	93.1629				744	101.974				744	84.4302				744	93.5129
745	93.1676				745	101.987				745	84.4329				745	93.5266
746	93.3401				746	102.018				746	84.4431				746	93.5452
747	93.3772				747	102.02				747	84.4671				747	93.7085
748	93.4097				748	102.022				748	84.4934				748	93.7494
749	93.4323				749	102.024				749	84.5285				749	93.8064
750	93.4586				750	102.044				750	84.538				750	93.8131
751	93.5019				751	102.044				751	84.5386				751	93.8419
752	93.5781				752	102.1				752	84.5642				752	93.8537
753	93.6242				753	102.11				753	84.5651				753	93.8902
754	93.6342				754	102.121				754	84.577				754	93.9386
755	93.7368				755	102.121				755	84.6264				755	93.9612
756	93.7748				756	102.135				756	84.6545				756	93.9714
757	93.7778				757	102.141				757	84.665				757	93.9735
758	93.8882				758	102.144				758	84.6784				758	93.9779
759	93.9164				759	102.149				759	84.7375				759	93.9871
760	94.0856				760	102.224				760	84.7466				760	93.9947
761	94.1058				761	102.225				761	84.7467				761	94.0158
762	94.1606				762	102.231				762	84.7765				762	94.0476
763	94.4358				763	102.239				763	84.8128				763	94.0622
764	94.4652				764	102.242				764	84.9365				764	94.0647
765	94.4672				765	102.254				765	84.9516				765	94.0972
766	94.4757				766	102.256				766	84.9549				766	94.1141
767	94.5227				767	102.269				767	84.9597				767	94.1339
768	94.6942				768	102.312				768	85.0439				768	94.1402
769	94.8036				769	102.315				769	85.0478				769	94.2048
770	94.8288				770	102.317				770	85.0783				770	94.2262
771	94.8982				771	102.346				771	85.1055				771	94.3679
772	94.9733				772	102.358				772	85.1245				772	94.3963
773	95.0131				773	102.378				773	85.1452				773	94.4261
774	95.1104				774	102.388				774	85.2368				774	94.4393
775	95.1598				775	102.388				775	85.3103				775	94.4708
776	95.2277				776	102.411				776	85.3377				776	94.4912
777	95.2496				777	102.445				777	85.3884				777	94.5006
778	95.2543				778	102.469				778	85.3896				778	94.5111
779	95.2682				779	102.471				779	85.393				779	94.5165
780	95.3648				780	102.487				780	85.4386				780	94.5226
781	95.3881				781	102.518				781	85.5041				781	94.563
782	95.4242				782	102.522				782	85.5183				782	94.6593
783	95.4559				783	102.549				783	85.5389				783	94.6604
784	95.4716				784	102.619				784	85.5739				784	94.6893
785	95.4959				785	102.624				785	85.6263				785	94.7485
786	95.4964				786	102.669				786	85.647				786	94.7511
787	95.5412				787	102.671				787	85.6655				787	94.7585
788	95.5748				788	102.688				788	85.6825				788	94.7783
789	95.5828				789	102.689				789	85.7142				789	94.779
790	95.637				790	102.69				790	85.7287				790	94.782
791	95.6405				791	102.691				791	85.7639				791	94.8189
792	95.6472				792	102.707				792	85.8229				792	94.8375
793	95.6638				793	102.723				793	85.8418				793	94.8836
794	95.7096				794	102.727				794	85.8591				794	94.9335
795	95.7346				795	102.731				795	85.8696				795	94.934
796	95.7409				796	102.733				796	85.8724				796	94.9963
797	95.7546				797	102.756				797	85.9434				797	95.004
798	95.7612				798	102.765				798	85.9776				798	95.0425
799	95.7672				799	102.772				799	85.9781				799	95.0532
800	95.8012				800	102.776				800	86.0996				800	95.0857
801	95.8018				801	102.802				801	86.1062				801	95.0982
802	95.8592				802	102.808				802	86.1171				802	95.1045
803	95.8608				803	102.85				803	86.131				803	95.1407
804	95.9281				804	102.857				804	86.1848				804	95.1419
805	95.9813				805	102.859				805	86.1937				805	95.1765
806	95.985				806	102.864				806	86.2066				806	95.1774
807	96.0013				807	102.868				807	86.2397				807	95.2048
808	96.0502				808	102.886				808	86.2575				808	95.2493
809	96.0661				809	102.902				809	86.3379				809	95.3475
810	96.1312				810	102.918				810	86.3388				810	95.3688
811	96.1425				811	102.919				811	86.3539				811	95.3758
812	96.1703				812	102.925				812	86.4352				812	95.41
813	96.1719				813	102.929				813	86.4539				813	95.4805
814	96.2108				814	102.972				814	86.4653				814	95.4971
815	96.2455				815	102.984				815	86.5351				815	95.5096
816	96.2843				816	103.017				816	86.5716				816	95.5554
817	96.3106				817	103.024				817	86.5841				817	95.5623
818	96.3528				818	103.033				818	86.6037				818	95.5747
819	96.3943				819	103.047				819	86.6177				819	95.6031
820	96.4086				820	103.051				820	86.6177				820	95.6102
821	96.4192				821	103.051				821	86.6861				821	95.6802
822	96.4219				822	103.054				822	86.6944				822	95.8037
823	96.5181				823	103.057				823	86.698				823	95.8457
824	96.6024				824	103.058				824	86.7871				824	95.8457
825	96.7122				825	103.061				825	86.8242				825	95.8726
826	96.7782				826	103.092				826	86.8386				826	95.9085
827	96.7801				827	103.102				827	86.8626				827	96.0695
828	96.797				828	103.104				828	86.9424				828	96.0791
829	96.8676				829	103.116				829	86.9542				829	96.0941
830	96.8812				830	103.161				830	87.0173				830	96.1832
831	96.9408				831	103.162				831	87.1849				831	96.2074
832	96.9924				832	103.197				832	87.2641				832	96.2344
833	97.0204				833	103.206				833	87.2987				833	96.2412
834	97.0251				834	103.22				834	87.2998				834	96.2891
835	97.0402				835	103.248				835	87.3023				835	96.3015
836	97.1065				836	103.262				836	87.3616				836	96.3289
837	97.1754				837	103.273				837	87.4903				837	96.3933
838	97.2604				838	103.311				838	87.5066				838	96.4789
839	97.2798				839	103.333				839	87.5585				839	96.4897
840	97.2822				840	103.336				840	87.5612				840	96.5427
841	97.3343				841	103.339				841	87.6288				841	96.5693
842	97.3361				842	103.344				842	87.6876				842	96.5727
843	97.353				843	103.389				843	87.7375				843	96.5837
844	97.3772				844	103.401				844	87.7918				844	96.6391
845	97.4232				845	103.415				845	87.8191				845	96.7051
846	97.4238				846	103.422				846	87.9442				846	96.7103
847	97.4777				847	103.437				847	88.023				847	96.7375
848	97.6484				848	103.442				848	88.0251				848	96.7905
849	97.7151				849	103.446				849	88.0435				849	96.7936
850	97.7602				850	103.523				850	88.0572				850	96.825
851	97.7904				851	103.57				851	88.1104				851	96.8767
852	97.792				852	103.578				852	88.1179				852	96.8919
853	97.8191				853	103.606				853	88.1317				853	96.9367
854	97.8634				854	103.607				854	88.2051				854	96.9435
855	97.8983				855	103.626				855	88.2254				855	96.9845
856	97.9006				856	103.63				856	88.2311				856	97.0106
857	97.902				857	103.639				857	88.321				857	97.0229
858	97.926				858	103.64				858	88.3256				858	97.0384
859	97.9746				859	103.649				859	88.3491				859	97.0636
860	97.9958				860	103.668				860	88.4013				860	97.1366
861	98.0376				861	103.682				861	88.427				861	97.1821
862	98.0597				862	103.689				862	88.4677				862	97.184
863	98.1222				863	103.692				863	88.4959				863	97.1878
864	98.2102				864	103.729				864	88.4991				864	97.1983
865	98.2294				865	103.735				865	88.5301				865	97.2337
866	98.3015				866	103.79				866	88.582				866	97.3731
867	98.3807				867	103.79				867	88.6331				867	97.3966
868	98.4039				868	103.801				868	88.6433				868	97.4131
869	98.4156				869	103.812				869	88.7698				869	97.4449
870	98.5433				870	103.819				870	88.7754				870	97.4495
871	98.5546				871	103.822				871	88.7834				871	97.5025
872	98.5923				872	103.836				872	88.9833				872	97.5566
873	98.6105				873	103.85				873	88.9992				873	97.5756
874	98.6747				874	103.856				874	89.0128				874	97.59
875	98.6847				875	103.904				875	89.0404				875	97.6163
876	98.7				876	103.915				876	89.0798				876	97.6301
877	98.702				877	103.95				877	89.1332				877	97.665
878	98.718				878	103.952				878	89.2112				878	97.6704
879	98.719				879	103.967				879	89.236				879	97.6869
880	98.7607				880	104.073				880	89.2967				880	97.7199
881	98.8844				881	104.103				881	89.3122				881	97.8563
882	98.8958				882	104.141				882	89.3619				882	97.9095
883	98.8964				883	104.143				883	89.4499				883	97.9378
884	98.9088				884	104.177				884	89.5234				884	97.9643
885	98.9203				885	104.182				885	89.671				885	97.9914
886	98.9462				886	104.184				886	89.6967				886	97.9989
887	99.0974				887	104.186				887	89.8377				887	98.0031
888	99.3261				888	104.187				888	89.9026				888	98.0322
889	99.3402				889	104.192				889	89.9175				889	98.0519
890	99.3412				890	104.218				890	89.9251				890	98.0951
891	99.3633				891	104.219				891	89.9713				891	98.1222
892	99.3739				892	104.222				892	90.0045				892	98.1259
893	99.3878				893	104.226				893	90.1238				893	98.1877
894	99.4463				894	104.285				894	90.1243				894	98.1988
895	99.5031				895	104.29				895	90.1967				895	98.2617
896	99.5316				896	104.326				896	90.3264				896	98.3615
897	99.5775				897	104.326				897	90.3753				897	98.387
898	99.6003				898	104.377				898	90.3799				898	98.3892
899	99.6019				899	104.403				899	90.4881				899	98.4276
900	99.6369				900	104.433				900	90.5103				900	98.4547
901	99.6548				901	104.449				901	90.5344				901	98.4719
902	99.6852				902	104.493				902	90.6224				902	98.5023
903	99.686				903	104.524				903	90.6544				903	98.5047
904	99.6897				904	104.556				904	90.6589				904	98.522
905	99.7405				905	104.591				905	90.6881				905	98.5846
906	99.807				906	104.596				906	90.7105				906	98.6367
907	99.8657				907	104.613				907	90.7207				907	98.662
908	99.8836				908	104.621				908	90.761				908	98.6845
909	99.9447				909	104.627				909	90.7874				909	98.6927
910	99.9453				910	104.643				910	90.8023				910	98.6965
911	100.094				911	104.658				911	90.8113				911	98.7495
912	100.154				912	104.693				912	90.879				912	98.7737
913	100.184				913	104.746				913	90.8814				913	98.8273
914	100.204				914	104.76				914	90.898				914	98.833
915	100.267				915	104.763				915	90.9375				915	98.8715
916	100.358				916	104.768				916	90.939				916	98.8749
917	100.362				917	104.784				917	90.9488				917	98.8781
918	100.59				918	104.805				918	90.9658				918	98.9395
919	100.591				919	104.806				919	90.9689				919	98.9511
920	100.672				920	104.877				920	91.1301				920	99.0185
921	100.683				921	104.932				921	91.1481				921	99.0853
922	100.716				922	104.934				922	91.3005				922	99.0936
923	100.725				923	104.945				923	91.3201				923	99.1185
924	100.743				924	104.947				924	91.4795				924	99.2479
925	100.808				925	104.951				925	91.4831				925	99.2524
926	100.854				926	104.963				926	91.4857				926	99.3142
927	100.937				927	104.973				927	91.5128				927	99.3279
928	100.975				928	104.974				928	91.5506				928	99.4863
929	100.987				929	105.004				929	91.6074				929	99.5105
930	100.996				930	105.033				930	91.6133				930	99.5797
931	101.005				931	105.043				931	91.6654				931	99.5864
932	101.24				932	105.058				932	91.8235				932	99.6279
933	101.311				933	105.063				933	91.8504				933	99.6407
934	101.319				934	105.076				934	91.8854				934	99.6725
935	101.329				935	105.081				935	91.8992				935	99.6745
936	101.339				936	105.105				936	91.9469				936	99.6832
937	101.464				937	105.106				937	91.9864				937	99.697
938	101.48				938	105.139				938	92.0065				938	99.7342
939	101.502				939	105.144				939	92.1002				939	99.7981
940	101.538				940	105.172				940	92.1201				940	99.8019
941	101.673				941	105.173				941	92.1464				941	99.856
942	101.747				942	105.229				942	92.1522				942	100.047
943	101.748				943	105.257				943	92.1823				943	100.169
944	101.894				944	105.258				944	92.2708				944	100.182
945	101.949				945	105.281				945	92.6633				945	100.186
946	102.008				946	105.289				946	92.6649				946	100.209
947	102.079				947	105.316				947	92.6697				947	100.265
948	102.138				948	105.323				948	92.7534				948	100.498
949	102.139				949	105.334				949	92.9254				949	100.562
950	102.185				950	105.349				950	92.9649				950	100.568
951	102.195				951	105.357				951	93.0037				951	100.608
952	102.288				952	105.372				952	93.0142				952	100.646
953	102.342				953	105.388				953	93.1424				953	100.659
954	102.388				954	105.393				954	93.1458				954	100.699
955	102.414				955	105.394				955	93.1779				955	100.702
956	102.456				956	105.397				956	93.2661				956	100.713
957	102.471				957	105.41				957	93.2973				957	100.747
958	102.549				958	105.414				958	93.3079				958	100.826
959	102.554				959	105.465				959	93.3448				959	100.858
960	102.566				960	105.469				960	93.3906				960	100.88
961	102.57				961	105.471				961	93.4807				961	100.904
962	102.578				962	105.486				962	93.5124				962	100.934
963	102.613				963	105.521				963	93.5416				963	101
964	102.629				964	105.528				964	93.8113				964	101.121
965	102.703				965	105.541				965	93.813				965	101.18
966	102.771				966	105.593				966	93.8327				966	101.222
967	102.792				967	105.599				967	93.8424				967	101.242
968	102.811				968	105.599				968	93.8549				968	101.259
969	102.817				969	105.64				969	93.8558				969	101.27
970	102.838				970	105.653				970	93.8907				970	101.277
971	102.845				971	105.713				971	93.9069				971	101.281
972	102.879				972	105.73				972	93.918				972	101.287
973	102.917				973	105.738				973	93.9212				973	101.314
974	103.01				974	105.748				974	93.9855				974	101.323
975	103.011				975	105.758				975	94.0499				975	101.347
976	103.049				976	105.766				976	94.0503				976	101.388
977	103.109				977	105.769				977	94.0516				977	101.474
978	103.203				978	105.796				978	94.0665				978	101.533
979	103.333				979	105.796				979	94.1709				979	101.551
980	103.335				980	105.798				980	94.389				980	101.555
981	103.408				981	105.799				981	94.4424				981	101.61
982	103.471				982	105.801				982	94.448				982	101.619
983	103.472				983	105.809				983	94.4903				983	101.685
984	103.489				984	105.818				984	94.539				984	101.69
985	103.509				985	105.826				985	94.5753				985	101.713
986	103.515				986	105.835				986	94.6501				986	101.728
987	103.568				987	105.848				987	94.7126				987	101.758
988	103.624				988	105.853				988	94.7424				988	101.78
989	103.767				989	105.862				989	94.7446				989	101.854
990	103.838				990	105.895				990	94.7603				990	101.863
991	103.888				991	105.897				991	94.7991				991	101.889
992	103.993				992	105.897				992	94.984				992	101.925
993	104.067				993	105.897				993	95.036				993	101.938
994	104.102				994	105.9				994	95.0594				994	102.107
995	104.149				995	105.906				995	95.0705				995	102.107
996	104.182				996	105.912				996	95.1374				996	102.131
997	104.189				997	105.946				997	95.173				997	102.139
998	104.215				998	105.951				998	95.2087				998	102.252
999	104.242				999	105.958				999	95.2851				999	102.292
1000	104.248				1000	105.963				1000	95.3634				1000	102.293
1001	104.258				1001	105.974				1001	95.3713				1001	102.305
1002	104.358				1002	105.986				1002	95.3756				1002	102.345
1003	104.364				1003	105.987				1003	95.4356				1003	102.413
1004	104.395				1004	105.999				1004	95.5176				1004	102.422
1005	104.401				1005	106.007				1005	95.6043				1005	102.493
1006	104.419				1006	106.022				1006	95.6321				1006	102.499
1007	104.525				1007	106.034				1007	95.6727				1007	102.531
1008	104.59				1008	106.062				1008	95.7128				1008	102.568
1009	104.627				1009	106.077				1009	95.7409				1009	102.636
1010	104.713				1010	106.086				1010	95.7649				1010	102.689
1011	104.877				1011	106.106				1011	95.7861				1011	102.729
1012	104.883				1012	106.157				1012	95.7896				1012	102.8
1013	104.913				1013	106.167				1013	95.8166				1013	102.821
1014	104.994				1014	106.193				1014	95.8231				1014	102.844
1015	104.996				1015	106.196				1015	95.8677				1015	102.867
1016	105.057				1016	106.253				1016	95.8827				1016	102.873
1017	105.1				1017	106.271				1017	95.927				1017	102.888
1018	105.126				1018	106.272				1018	95.955				1018	102.916
1019	105.152				1019	106.286				1019	96.0427				1019	102.944
1020	105.162				1020	106.313				1020	96.0694				1020	103.046
1021	105.173				1021	106.322				1021	96.1376				1021	103.081
1022	105.18				1022	106.328				1022	96.2373				1022	103.084
1023	105.201				1023	106.335				1023	96.2385				1023	103.089
1024	105.229				1024	106.371				1024	96.3234				1024	103.15
1025	105.343				1025	106.374				1025	96.3348				1025	103.156
1026	105.442				1026	106.38				1026	96.5027				1026	103.172
1027	105.495				1027	106.384				1027	96.5028				1027	103.183
1028	105.52				1028	106.406				1028	96.5055				1028	103.19
1029	105.534				1029	106.431				1029	96.5212				1029	103.224
1030	105.575				1030	106.452				1030	96.5907				1030	103.299
1031	105.667				1031	106.469				1031	96.6493				1031	103.302
1032	105.69				1032	106.481				1032	96.7745				1032	103.397
1033	105.695				1033	106.498				1033	96.8184				1033	103.427
1034	105.697				1034	106.527				1034	96.8635				1034	103.45
1035	105.728				1035	106.528				1035	96.8964				1035	103.522
1036	105.734				1036	106.533				1036	96.917				1036	103.554
1037	105.739				1037	106.578				1037	96.9481				1037	103.593
1038	105.75				1038	106.601				1038	97.0158				1038	103.596
1039	105.815				1039	106.603				1039	97.0716				1039	103.637
1040	105.844				1040	106.63				1040	97.2186				1040	103.65
1041	105.849				1041	106.638				1041	97.3136				1041	103.67
1042	105.929				1042	106.657				1042	97.3342				1042	103.702
1043	105.97				1043	106.719				1043	97.4659				1043	103.732
1044	105.991				1044	106.723				1044	97.5244				1044	103.89
1045	106.111				1045	106.724				1045	97.527				1045	103.894
1046	106.114				1046	106.727				1046	97.595				1046	103.985
1047	106.134				1047	106.731				1047	97.6232				1047	104.009
1048	106.168				1048	106.743				1048	97.7615				1048	104.165
1049	106.169				1049	106.753				1049	97.7646				1049	104.176
1050	106.175				1050	106.764				1050	97.8343				1050	104.243
1051	106.194				1051	106.772				1051	97.8566				1051	104.258
1052	106.269				1052	106.776				1052	98.1206				1052	104.294
1053	106.343				1053	106.807				1053	98.1241				1053	104.299
1054	106.402				1054	106.847				1054	98.1461				1054	104.303
1055	106.468				1055	106.855				1055	98.1535				1055	104.326
1056	106.481				1056	106.86				1056	98.1544				1056	104.338
1057	106.484				1057	106.863				1057	98.162				1057	104.368
1058	106.562				1058	106.892				1058	98.1722				1058	104.405
1059	106.855				1059	106.905				1059	98.2647				1059	104.442
1060	106.909				1060	106.942				1060	98.3695				1060	104.461
1061	106.957				1061	106.944				1061	98.4379				1061	104.496
1062	106.976				1062	106.948				1062	98.4462				1062	104.581
1063	106.99				1063	106.963				1063	98.5657				1063	104.584
1064	107.068				1064	106.976				1064	98.6365				1064	104.611
1065	107.251				1065	106.985				1065	98.6514				1065	104.614
1066	107.401				1066	107.001				1066	98.6638				1066	104.623
1067	107.466				1067	107.016				1067	98.7488				1067	104.692
1068	107.58				1068	107.023				1068	98.7719				1068	104.754
1069	107.628				1069	107.05				1069	98.7846				1069	104.797
1070	107.679				1070	107.052				1070	98.9105				1070	104.823
1071	107.697				1071	107.083				1071	98.9135				1071	104.957
1072	107.703				1072	107.135				1072	99.0738				1072	104.98
1073	107.716				1073	107.152				1073	99.1238				1073	105.017
1074	107.725				1074	107.171				1074	99.131				1074	105.024
1075	107.758				1075	107.172				1075	99.1934				1075	105.08
1076	107.893				1076	107.175				1076	99.1979				1076	105.12
1077	107.947				1077	107.195				1077	99.2012				1077	105.125
1078	107.96				1078	107.207				1078	99.258				1078	105.144
1079	108.004				1079	107.209				1079	99.2673				1079	105.15
1080	108.051				1080	107.221				1080	99.2923				1080	105.182
1081	108.055				1081	107.225				1081	99.3692				1081	105.201
1082	108.075				1082	107.367				1082	99.3881				1082	105.208
1083	108.195				1083	107.371				1083	99.4455				1083	105.273
1084	108.201				1084	107.377				1084	99.4594				1084	105.281
1085	108.214				1085	107.384				1085	99.4691				1085	105.291
1086	108.23				1086	107.401				1086	99.5104				1086	105.433
1087	108.252				1087	107.412				1087	99.5125				1087	105.482
1088	108.306				1088	107.426				1088	99.5475				1088	105.576
1089	108.314				1089	107.428				1089	99.6046				1089	105.578
1090	108.364				1090	107.443				1090	99.6066				1090	105.612
1091	108.383				1091	107.466				1091	99.7166				1091	105.643
1092	108.397				1092	107.484				1092	99.7295				1092	105.697
1093	108.468				1093	107.528				1093	99.7479				1093	105.718
1094	108.531				1094	107.62				1094	99.7743				1094	105.774
1095	108.553				1095	107.62				1095	99.7773				1095	105.809
1096	108.792				1096	107.655				1096	99.8683				1096	105.883
1097	108.841				1097	107.667				1097	99.8907				1097	105.952
1098	108.843				1098	107.672				1098	99.9116				1098	106.011
1099	108.853				1099	107.711				1099	99.9846				1099	106.036
1100	108.875				1100	107.725				1100	99.9897				1100	106.044
1101	108.891				1101	107.744				1101	100.026				1101	106.054
1102	108.897				1102	107.763				1102	100.09				1102	106.111
1103	108.969				1103	107.783				1103	100.091				1103	106.144
1104	109.023				1104	107.794				1104	100.097				1104	106.181
1105	109.043				1105	107.805				1105	100.124				1105	106.191
1106	109.048				1106	107.825				1106	100.134				1106	106.214
1107	109.087				1107	107.827				1107	100.143				1107	106.259
1108	109.1				1108	107.829				1108	100.212				1108	106.476
1109	109.18				1109	107.848				1109	100.255				1109	106.479
1110	109.198				1110	107.871				1110	100.27				1110	106.575
1111	109.208				1111	107.907				1111	100.278				1111	106.606
1112	109.234				1112	107.911				1112	100.374				1112	106.627
1113	109.254				1113	107.922				1113	100.416				1113	106.646
1114	109.283				1114	107.945				1114	100.455				1114	106.646
1115	109.299				1115	107.953				1115	100.516				1115	106.805
1116	109.324				1116	107.96				1116	100.517				1116	106.87
1117	109.328				1117	107.96				1117	100.576				1117	106.957
1118	109.35				1118	107.981				1118	100.603				1118	107.006
1119	109.424				1119	107.988				1119	100.638				1119	107.035
1120	109.475				1120	108				1120	100.783				1120	107.04
1121	109.579				1121	108.071				1121	100.793				1121	107.044
1122	109.583				1122	108.108				1122	100.796				1122	107.048
1123	109.655				1123	108.121				1123	100.854				1123	107.14
1124	109.714				1124	108.138				1124	100.925				1124	107.212
1125	109.787				1125	108.172				1125	100.927				1125	107.226
1126	109.808				1126	108.176				1126	100.974				1126	107.437
1127	109.811				1127	108.189				1127	101.023				1127	107.635
1128	109.815				1128	108.194				1128	101.112				1128	107.723
1129	109.858				1129	108.2				1129	101.271				1129	107.726
1130	109.86				1130	108.2				1130	101.283				1130	107.769
1131	109.943				1131	108.22				1131	101.332				1131	107.775
1132	110.057				1132	108.253				1132	101.334				1132	107.806
1133	110.058				1133	108.291				1133	101.374				1133	107.817
1134	110.148				1134	108.304				1134	101.425				1134	107.835
1135	110.197				1135	108.325				1135	101.463				1135	107.856
1136	110.213				1136	108.374				1136	101.491				1136	107.891
1137	110.251				1137	108.382				1137	101.513				1137	107.95
1138	110.287				1138	108.39				1138	101.539				1138	107.975
1139	110.297				1139	108.392				1139	101.568				1139	107.993
1140	110.311				1140	108.41				1140	101.575				1140	108.06
1141	110.328				1141	108.412				1141	101.624				1141	108.111
1142	110.456				1142	108.419				1142	101.67				1142	108.113
1143	110.471				1143	108.442				1143	101.678				1143	108.114
1144	110.487				1144	108.45				1144	101.683				1144	108.196
1145	110.569				1145	108.481				1145	101.797				1145	108.238
1146	110.582				1146	108.484				1146	101.911				1146	108.257
1147	110.755				1147	108.494				1147	101.933				1147	108.29
1148	110.805				1148	108.507				1148	102.069				1148	108.422
1149	110.812				1149	108.517				1149	102.092				1149	108.435
1150	110.877				1150	108.524				1150	102.093				1150	108.459
1151	110.945				1151	108.533				1151	102.095				1151	108.49
1152	110.952				1152	108.604				1152	102.112				1152	108.57
1153	110.993				1153	108.665				1153	102.139				1153	108.622
1154	111.049				1154	108.679				1154	102.186				1154	108.691
1155	111.066				1155	108.686				1155	102.223				1155	108.75
1156	111.075				1156	108.738				1156	102.332				1156	108.759
1157	111.144				1157	108.761				1157	102.338				1157	108.76
1158	111.199				1158	108.787				1158	102.38				1158	108.825
1159	111.291				1159	108.789				1159	102.39				1159	108.908
1160	111.301				1160	108.79				1160	102.394				1160	108.932
1161	111.31				1161	108.793				1161	102.465				1161	108.99
1162	111.322				1162	108.885				1162	102.499				1162	109.02
1163	111.333				1163	108.892				1163	102.5				1163	109.042
1164	111.366				1164	108.9				1164	102.503				1164	109.05
1165	111.426				1165	108.902				1165	102.512				1165	109.087
1166	111.469				1166	108.937				1166	102.514				1166	109.1
1167	111.484				1167	108.941				1167	102.635				1167	109.135
1168	111.67				1168	109.001				1168	102.707				1168	109.194
1169	111.69				1169	109.024				1169	102.757				1169	109.214
1170	111.832				1170	109.089				1170	102.768				1170	109.232
1171	111.914				1171	109.109				1171	102.922				1171	109.255
1172	112.034				1172	109.147				1172	102.956				1172	109.353
1173	112.046				1173	109.18				1173	102.962				1173	109.377
1174	112.052				1174	109.206				1174	102.976				1174	109.393
1175	112.055				1175	109.211				1175	102.982				1175	109.455
1176	112.056				1176	109.221				1176	103.066				1176	109.502
1177	112.237				1177	109.265				1177	103.145				1177	109.532
1178	112.251				1178	109.279				1178	103.16				1178	109.547
1179	112.262				1179	109.29				1179	103.268				1179	109.7
1180	112.28				1180	109.317				1180	103.276				1180	109.724
1181	112.346				1181	109.344				1181	103.297				1181	109.867
1182	112.507				1182	109.355				1182	103.324				1182	109.897
1183	112.661				1183	109.375				1183	103.361				1183	109.927
1184	112.685				1184	109.401				1184	103.371				1184	109.988
1185	112.805				1185	109.428				1185	103.418				1185	110.02
1186	112.822				1186	109.445				1186	103.437				1186	110.024
1187	112.868				1187	109.448				1187	103.482				1187	110.052
1188	112.877				1188	109.468				1188	103.482				1188	110.054
1189	112.92				1189	109.549				1189	103.526				1189	110.184
1190	112.981				1190	109.62				1190	103.541				1190	110.224
1191	113.012				1191	109.659				1191	103.636				1191	110.317
1192	113.02				1192	109.722				1192	103.675				1192	110.318
1193	113.41				1193	109.724				1193	103.754				1193	110.338
1194	113.412				1194	109.737				1194	103.812				1194	110.353
1195	113.489				1195	109.738				1195	103.826				1195	110.367
1196	113.496				1196	109.753				1196	103.906				1196	110.538
1197	113.514				1197	109.772				1197	103.912				1197	110.542
1198	113.537				1198	109.781				1198	103.955				1198	110.552
1199	113.673				1199	109.805				1199	103.975				1199	110.626
1200	113.701				1200	109.831				1200	104.044				1200	110.654
1201	113.74				1201	109.854				1201	104.102				1201	110.766
1202	113.755				1202	109.867				1202	104.137				1202	110.778
1203	113.791				1203	109.877				1203	104.18				1203	110.801
1204	113.851				1204	109.885				1204	104.243				1204	110.843
1205	113.859				1205	109.903				1205	104.33				1205	110.877
1206	113.921				1206	109.959				1206	104.34				1206	111.047
1207	113.935				1207	110.016				1207	104.358				1207	111.169
1208	113.949				1208	110.022				1208	104.617				1208	111.185
1209	113.976				1209	110.029				1209	104.675				1209	111.296
1210	114.026				1210	110.058				1210	104.685				1210	111.354
1211	114.107				1211	110.079				1211	104.749				1211	111.393
1212	114.261				1212	110.144				1212	104.754				1212	111.395
1213	114.339				1213	110.158				1213	104.758				1213	111.418
1214	114.352				1214	110.169				1214	104.813				1214	111.571
1215	114.601				1215	110.217				1215	104.841				1215	111.67
1216	114.614				1216	110.26				1216	104.846				1216	111.741
1217	114.617				1217	110.288				1217	104.864				1217	111.792
1218	114.714				1218	110.374				1218	104.925				1218	111.845
1219	114.729				1219	110.383				1219	104.938				1219	111.857
1220	114.754				1220	110.396				1220	105.019				1220	111.948
1221	114.996				1221	110.403				1221	105.031				1221	112.016
1222	115.012				1222	110.481				1222	105.131				1222	112.032
1223	115.013				1223	110.513				1223	105.228				1223	112.101
1224	115.157				1224	110.577				1224	105.43				1224	112.115
1225	115.211				1225	110.593				1225	105.555				1225	112.138
1226	115.247				1226	110.599				1226	105.669				1226	112.152
1227	115.279				1227	110.627				1227	105.671				1227	112.176
1228	115.29				1228	110.639				1228	105.695				1228	112.278
1229	115.297				1229	110.647				1229	105.76				1229	112.334
1230	115.366				1230	110.663				1230	105.806				1230	112.339
1231	115.417				1231	110.73				1231	105.865				1231	112.523
1232	115.57				1232	110.736				1232	105.895				1232	112.53
1233	115.578				1233	110.742				1233	105.909				1233	112.543
1234	115.596				1234	110.773				1234	105.966				1234	112.568
1235	115.618				1235	110.792				1235	106.06				1235	112.592
1236	115.654				1236	110.796				1236	106.108				1236	112.664
1237	115.661				1237	110.801				1237	106.109				1237	112.673
1238	115.662				1238	110.848				1238	106.24				1238	112.823
1239	115.733				1239	110.853				1239	106.254				1239	112.879
1240	115.781				1240	110.853				1240	106.299				1240	113.067
1241	115.799				1241	110.909				1241	106.328				1241	113.078
1242	115.947				1242	110.988				1242	106.349				1242	113.478
1243	115.954				1243	111.016				1243	106.374				1243	113.496
1244	115.99				1244	111.096				1244	106.376				1244	113.558
1245	116.019				1245	111.098				1245	106.41				1245	113.702
1246	116.137				1246	111.106				1246	106.528				1246	113.775
1247	116.138				1247	111.169				1247	106.604				1247	113.801
1248	116.143				1248	111.186				1248	106.609				1248	113.957
1249	116.195				1249	111.187				1249	106.638				1249	114.031
1250	116.247				1250	111.195				1250	106.693				1250	114.113
1251	116.252				1251	111.238				1251	106.737				1251	114.207
1252	116.363				1252	111.272				1252	106.762				1252	114.227
1253	116.411				1253	111.312				1253	106.937				1253	114.239
1254	116.45				1254	111.316				1254	106.945				1254	114.268
1255	116.471				1255	111.357				1255	106.95				1255	114.272
1256	116.526				1256	111.388				1256	106.974				1256	114.274
1257	116.546				1257	111.431				1257	107.037				1257	114.4
1258	116.672				1258	111.447				1258	107.058				1258	114.437
1259	116.691				1259	111.511				1259	107.069				1259	114.491
1260	116.766				1260	111.541				1260	107.134				1260	114.53
1261	116.834				1261	111.56				1261	107.14				1261	114.549
1262	116.922				1262	111.582				1262	107.145				1262	114.639
1263	116.93				1263	111.629				1263	107.229				1263	114.72
1264	117.022				1264	111.641				1264	107.256				1264	114.929
1265	117.049				1265	111.689				1265	107.336				1265	114.99
1266	117.106				1266	111.75				1266	107.442				1266	115.173
1267	117.212				1267	111.812				1267	107.495				1267	115.174
1268	117.232				1268	111.837				1268	107.551				1268	115.201
1269	117.268				1269	111.838				1269	107.558				1269	115.289
1270	117.307				1270	111.865				1270	107.668				1270	115.325
1271	117.369				1271	111.931				1271	107.765				1271	115.389
1272	117.379				1272	111.965				1272	107.798				1272	115.431
1273	117.436				1273	111.978				1273	107.852				1273	115.633
1274	117.597				1274	112.002				1274	107.862				1274	116.281
1275	117.611				1275	112.017				1275	107.892				1275	116.304
1276	117.669				1276	112.033				1276	107.972				1276	116.312
1277	117.73				1277	112.091				1277	107.975				1277	116.363
1278	117.807				1278	112.103				1278	108.028				1278	116.386
1279	117.825				1279	112.13				1279	108.065				1279	116.4
1280	117.857				1280	112.145				1280	108.074				1280	116.487
1281	117.961				1281	112.198				1281	108.098				1281	116.54
1282	117.98				1282	112.243				1282	108.128				1282	116.705
1283	118.027				1283	112.307				1283	108.162				1283	116.897
1284	118.075				1284	112.309				1284	108.332				1284	116.912
1285	118.108				1285	112.346				1285	108.365				1285	116.93
1286	118.212				1286	112.348				1286	108.478				1286	117.079
1287	118.431				1287	112.459				1287	108.514				1287	117.353
1288	118.468				1288	112.461				1288	108.618				1288	117.364
1289	118.738				1289	112.467				1289	108.747				1289	117.465
1290	119.108				1290	112.476				1290	108.77				1290	117.489
1291	119.199				1291	112.555				1291	108.78				1291	117.554
1292	119.386				1292	112.607				1292	108.859				1292	117.648
1293	119.441				1293	112.626				1293	108.952				1293	117.752
1294	119.493				1294	112.64				1294	108.966				1294	117.858
1295	119.591				1295	112.647				1295	108.966				1295	118.061
1296	119.801				1296	112.713				1296	109.096				1296	118.068
1297	119.942				1297	112.732				1297	109.354				1297	118.172
1298	119.965				1298	112.752				1298	109.373				1298	118.254
1299	120.047				1299	112.782				1299	109.41				1299	118.383
1300	120.291				1300	112.841				1300	109.412				1300	118.429
1301	120.338				1301	112.925				1301	109.499				1301	118.484
1302	120.475				1302	112.929				1302	109.503				1302	118.529
1303	120.638				1303	112.941				1303	109.52				1303	118.586
1304	120.677				1304	112.944				1304	109.674				1304	118.596
1305	120.826				1305	113.081				1305	109.779				1305	118.783
1306	120.889				1306	113.191				1306	109.788				1306	118.833
1307	120.894				1307	113.283				1307	109.887				1307	119.133
1308	120.916				1308	113.351				1308	109.932				1308	119.275
1309	120.916				1309	113.353				1309	109.942				1309	119.29
1310	120.976				1310	113.364				1310	110.062				1310	119.353
1311	121.214				1311	113.394				1311	110.127				1311	119.477
1312	121.25				1312	113.445				1312	110.152				1312	119.567
1313	121.417				1313	113.485				1313	110.192				1313	119.582
1314	121.475				1314	113.587				1314	110.193				1314	119.598
1315	121.54				1315	113.641				1315	110.396				1315	119.744
1316	121.562				1316	113.794				1316	110.43				1316	119.825
1317	121.774				1317	113.804				1317	110.462				1317	119.839
1318	121.868				1318	113.932				1318	110.49				1318	119.977
1319	121.904				1319	114.038				1319	110.55				1319	119.996
1320	122.054				1320	114.047				1320	110.618				1320	120.035
1321	122.07				1321	114.047				1321	110.665				1321	120.124
1322	122.08				1322	114.052				1322	110.72				1322	120.131
1323	122.18				1323	114.055				1323	110.728				1323	120.256
1324	122.192				1324	114.115				1324	110.732				1324	120.309
1325	122.343				1325	114.151				1325	110.751				1325	120.337
1326	122.367				1326	114.209				1326	110.845				1326	120.354
1327	122.432				1327	114.411				1327	110.909				1327	120.377
1328	122.569				1328	114.495				1328	110.924				1328	120.468
1329	122.683				1329	114.517				1329	111.037				1329	120.619
1330	122.715				1330	114.523				1330	111.113				1330	120.643
1331	122.779				1331	114.538				1331	111.115				1331	120.682
1332	122.837				1332	114.589				1332	111.181				1332	120.925
1333	123.07				1333	114.603				1333	111.227				1333	120.957
1334	123.132				1334	114.603				1334	111.353				1334	121.07
1335	123.135				1335	114.694				1335	111.412				1335	121.132
1336	123.276				1336	114.709				1336	111.506				1336	121.851
1337	123.313				1337	114.796				1337	111.583				1337	121.916
1338	123.555				1338	114.849				1338	111.59				1338	121.992
1339	123.616				1339	114.879				1339	111.674				1339	122.026
1340	123.655				1340	114.976				1340	111.769				1340	122.15
1341	123.778				1341	114.976				1341	111.789				1341	122.351
1342	123.852				1342	114.979				1342	111.861				1342	122.549
1343	123.933				1343	114.988				1343	111.922				1343	122.609
1344	124.128				1344	115.045				1344	111.993				1344	122.711
1345	124.165				1345	115.089				1345	112.019				1345	123.115
1346	124.342				1346	115.122				1346	112.17				1346	123.145
1347	124.355				1347	115.341				1347	112.178				1347	123.203
1348	124.383				1348	115.353				1348	112.224				1348	123.349
1349	124.428				1349	115.509				1349	112.226				1349	123.361
1350	124.457				1350	115.513				1350	112.373				1350	123.487
1351	124.527				1351	115.515				1351	112.386				1351	123.575
1352	124.685				1352	115.728				1352	112.388				1352	123.963
1353	124.705				1353	115.737				1353	112.506				1353	123.999
1354	124.833				1354	115.742				1354	112.591				1354	124.061
1355	124.857				1355	115.766				1355	112.782				1355	124.309
1356	124.868				1356	115.783				1356	112.819				1356	124.552
1357	124.956				1357	115.798				1357	112.964				1357	124.552
1358	125.231				1358	115.817				1358	112.997				1358	124.929
1359	125.252				1359	115.819				1359	113.213				1359	125.278
1360	125.29				1360	115.825				1360	113.243				1360	125.355
1361	125.377				1361	115.86				1361	113.338				1361	125.416
1362	125.434				1362	115.888				1362	113.373				1362	125.903
1363	125.525				1363	116.049				1363	113.493				1363	126.157
1364	125.589				1364	116.054				1364	113.519				1364	126.397
1365	125.698				1365	116.097				1365	113.526				1365	126.471
1366	125.698				1366	116.134				1366	113.692				1366	126.484
1367	125.705				1367	116.16				1367	113.701				1367	126.548
1368	125.893				1368	116.2				1368	113.783				1368	127.101
1369	126.004				1369	116.274				1369	113.881				1369	127.18
1370	126.025				1370	116.485				1370	113.99				1370	127.233
1371	126.057				1371	116.49				1371	114.085				1371	127.282
1372	126.144				1372	116.499				1372	114.406				1372	127.771
1373	126.273				1373	116.501				1373	114.705				1373	128.029
1374	126.345				1374	116.517				1374	115.243				1374	128.08
1375	126.362				1375	116.687				1375	115.302				1375	128.178
1376	126.66				1376	116.814				1376	115.303				1376	128.325
1377	126.69				1377	116.873				1377	115.544				1377	128.504
1378	126.73				1378	117.201				1378	115.609				1378	128.578
1379	126.79				1379	117.336				1379	115.757				1379	128.701
1380	126.867				1380	117.347				1380	115.81				1380	128.924
1381	127.029				1381	117.394				1381	115.881				1381	129.067
1382	127.066				1382	117.563				1382	115.934				1382	129.102
1383	127.126				1383	117.58				1383	115.998				1383	129.876
1384	127.276				1384	117.581				1384	116.296				1384	130.012
1385	127.305				1385	117.585				1385	116.32				1385	130.241
1386	127.416				1386	117.66				1386	116.357				1386	130.377
1387	127.553				1387	117.713				1387	116.369				1387	130.431
1388	127.828				1388	117.73				1388	116.421				1388	130.715
1389	127.965				1389	117.997				1389	116.421				1389	131.243
1390	128.077				1390	118.03				1390	116.434				1390	131.456
1391	128.096				1391	118.043				1391	116.471				1391	132.146
1392	128.211				1392	118.059				1392	116.577				1392	132.584
1393	128.216				1393	118.074				1393	116.62				1393	132.736
1394	128.237				1394	118.232				1394	116.805				1394	133.301
1395	128.375				1395	118.384				1395	116.936				1395	133.443
1396	128.48				1396	118.397				1396	117.067				1396	134.685
1397	128.525				1397	118.41				1397	117.112				1397	135.033
1398	128.586				1398	118.417				1398	117.347				1398	135.131
1399	128.601				1399	118.48				1399	117.572				1399	135.43
1400	128.656				1400	118.528				1400	118.201				1400	135.797
1401	128.684				1401	118.541				1401	118.266				1401	136.168
1402	129.023				1402	118.795				1402	118.334				1402	136.202
1403	129.051				1403	118.836				1403	118.5				1403	136.263
1404	129.141				1404	118.861				1404	118.564				1404	136.315
1405	129.148				1405	118.877				1405	119.29				1405	136.397
1406	129.347				1406	119.17				1406	119.341				1406	136.442
1407	129.468				1407	119.216				1407	119.437				1407	136.651
1408	129.673				1408	119.238				1408	119.472				1408	136.77
1409	129.796				1409	119.298				1409	120.372				1409	137.718
1410	130.136				1410	119.303				1410	120.513				1410	138.959
1411	130.157				1411	119.449				1411	120.78				1411	139.066
1412	130.507				1412	119.538				1412	121.292				1412	139.947
1413	130.66				1413	119.596				1413	121.313				1413	140.43
1414	130.904				1414	120.106				1414	121.373				1414	140.469
1415	130.929				1415	120.398				1415	121.391				1415	141.687
1416	131.499				1416	120.47				1416	121.451				1416	141.735
1417	131.678				1417	120.569				1417	121.656				1417	142.737
1418	131.813				1418	120.673				1418	121.832				1418	143.195
1419	132.149				1419	120.997				1419	121.837				1419	143.915
1420	132.25				1420	121.05				1420	122.868				1420	145.506
1421	132.528				1421	121.102				1421	123.082				1421	147.038
1422	132.943				1422	122.109				1422	123.634				1422	147.572
1423	133.211				1423	122.154				1423	124.101				1423	149.012
1424	133.335				1424	122.363				1424	124.71				1424	150.876
1425	133.454				1425	122.911				1425	125.742				1425	152.898
1426	134.035				1426	124.062				1426	125.808				1426	156.997
1427	134.165				1427	125.128				1427	126.178				1427	160.695
1428	134.987				1428	127.176				1428	127.261				1428	177.655
1429	135.272				1429	127.471				1429	127.929				1429	183.394
1430	140.458				1430	127.957									1430	350.582
1431	140.743				1431	134.598									1431	378.836

## Sheet: Fig 4B-C
Fig4 B					Fig4 C
Compound	POC_%Positive_WNV_Huh7.5				Compound	POC_%Positive_ZIKA_Huh7.5
1	0				1	0
2	0				2	0
3	0				3	0
4	0				4	0.008708
5	0.00983				5	0.008956
6	0.010027				6	0.009105
7	0.010431				7	0.009302
8	0.010639				8	0.009383
9	0.010697				9	0.009451
10	0.010917				10	0.009641
11	0.011393				11	0.00966
12	0.01268				12	0.009684
13	0.016401				13	0.009929
14	0.018437				14	0.015977
15	0.019814				15	0.016214
16	0.020162				16	0.017349
17	0.020541				17	0.017406
18	0.021335				18	0.017443
19	0.021421				19	0.017467
20	0.021517				20	0.017991
21	0.021724				21	0.018288
22	0.022123				22	0.018297
23	0.022434				23	0.018573
24	0.022925				24	0.018726
25	0.023847				25	0.018885
26	0.024243				26	0.019113
27	0.029153				27	0.019213
28	0.029319				28	0.024098
29	0.02978				29	0.024611
30	0.030596				30	0.024674
31	0.030837				31	0.025247
32	0.030903				32	0.025386
33	0.03103				33	0.025386
34	0.031144				34	0.026151
35	0.031239				35	0.026449
36	0.031656				36	0.026688
37	0.032406				37	0.027093
38	0.032587				38	0.027191
39	0.032934				39	0.027657
40	0.033089				40	0.027853
41	0.033442				41	0.028054
42	0.034433				42	0.02831
43	0.034891				43	0.028385
44	0.035383				44	0.028551
45	0.038317				45	0.028601
46	0.039268				46	0.029058
47	0.039711				47	0.029234
48	0.040672				48	0.02938
49	0.040701				49	0.0296
50	0.041129				50	0.031983
51	0.041844				51	0.032512
52	0.042232				52	0.032742
53	0.042554				53	0.033001
54	0.042831				54	0.033093
55	0.043795				55	0.033215
56	0.044128				56	0.033808
57	0.045105				57	0.033944
58	0.045388				58	0.034694
59	0.046724				59	0.035115
60	0.048971				60	0.035955
61	0.050463				61	0.036196
62	0.051281				62	0.036259
63	0.052278				63	0.036572
64	0.052754				64	0.036653
65	0.052904				65	0.036672
66	0.053021				66	0.037304
67	0.053489				67	0.037557
68	0.053532				68	0.037561
69	0.053902				69	0.037984
70	0.05472				70	0.038474
71	0.054987				71	0.038959
72	0.055111				72	0.039859
73	0.055754				73	0.039902
74	0.055822				74	0.040216
75	0.055848				75	0.040397
76	0.057576				76	0.040927
77	0.058053				77	0.04108
78	0.060103				78	0.042688
79	0.061269				79	0.044118
80	0.061335				80	0.044976
81	0.06189				81	0.045002
82	0.062006				82	0.045047
83	0.062382				83	0.045474
84	0.063514				84	0.045617
85	0.064391				85	0.045706
86	0.064808				86	0.045949
87	0.065093				87	0.046429
88	0.065888				88	0.047162
89	0.066073				89	0.047374
90	0.066265				90	0.047398
91	0.06628				91	0.047563
92	0.067465				92	0.0477
93	0.067516				93	0.047727
94	0.06815				94	0.048373
95	0.069585				95	0.048681
96	0.069941				96	0.049175
97	0.070396				97	0.049407
98	0.07094				98	0.049445
99	0.07136				99	0.050044
100	0.071424				100	0.051468
101	0.072443				101	0.052142
102	0.073656				102	0.052712
103	0.073889				103	0.052948
104	0.07403				104	0.053211
105	0.07418				105	0.054406
106	0.074667				106	0.055152
107	0.076119				107	0.055309
108	0.076752				108	0.055535
109	0.07682				109	0.056004
110	0.076883				110	0.056018
111	0.076896				111	0.056403
112	0.077833				112	0.056662
113	0.077842				113	0.057364
114	0.07794				114	0.058224
115	0.080444				115	0.058415
116	0.081233				116	0.058895
117	0.082293				117	0.060249
118	0.082295				118	0.060727
119	0.082636				119	0.061936
120	0.083732				120	0.06327
121	0.084121				121	0.063592
122	0.085721				122	0.063784
123	0.086277				123	0.065351
124	0.086386				124	0.065551
125	0.086708				125	0.065719
126	0.086731				126	0.066303
127	0.086868				127	0.066917
128	0.088045				128	0.067831
129	0.089019				129	0.067871
130	0.089533				130	0.068862
131	0.089903				131	0.070406
132	0.090762				132	0.071403
133	0.093668				133	0.072018
134	0.093718				134	0.073394
135	0.094653				135	0.073598
136	0.097806				136	0.073737
137	0.099094				137	0.074769
138	0.100309				138	0.074771
139	0.100884				139	0.075303
140	0.104521				140	0.075886
141	0.105196				141	0.07596
142	0.106346				142	0.077279
143	0.108145				143	0.077304
144	0.110072				144	0.078707
145	0.11107				145	0.081194
146	0.111817				146	0.083883
147	0.114584				147	0.084189
148	0.115866				148	0.084316
149	0.116999				149	0.084532
150	0.117174				150	0.084607
151	0.122167				151	0.088439
152	0.12581				152	0.088957
153	0.135317				153	0.089824
154	0.138874				154	0.090168
155	0.143609				155	0.093138
156	0.151559				156	0.094132
157	0.157762				157	0.094186
158	0.167492				158	0.097672
159	0.168508				159	0.100395
160	0.172577				160	0.104756
161	0.187188				161	0.106709
162	0.218904				162	0.113908
163	0.231297				163	0.119333
164	0.286183				164	0.123981
165	0.306059				165	0.125473
166	0.320014				166	0.129184
167	0.70952				167	0.135824
168	0.712971				168	0.137577
169	0.723989				169	0.152064
170	0.761692				170	0.156428
171	0.79036				171	0.200748
172	0.860449				172	0.202833
173	0.932878				173	0.212438
174	0.961567				174	0.218082
175	1.30653				175	0.230172
176	3.29483				176	0.268703
177	5.03073				177	0.309798
178	6.95786				178	0.418324
179	7.53201				179	1.05792
180	8.06327				180	1.48942
181	8.90098				181	1.80333
182	12.2012				182	2.01794
183	13.9168				183	2.21782
184	16.4286				184	2.72202
185	19.2856				185	2.85271
186	19.4351				186	3.06294
187	22.9082				187	3.98442
188	37.5862				188	4.07806
189	41.0698				189	4.54577
190	41.4785				190	4.56271
191	51.6377				191	4.6724
192	54.4673				192	6.06682
193	57.918				193	6.71121
194	62.0458				194	7.83118
195	62.2599				195	7.9759
196	63.5204				196	8.30308
197	67.0307				197	8.41274
198	68.8733				198	8.42825
199	69.982				199	8.69202
200	70.7199				200	8.96203
201	70.785				201	12.591
202	71.337				202	19.3106
203	72.693				203	21.9501
204	72.7416				204	22.3122
205	73.0534				205	25.0229
206	75.8264				206	25.1829
207	78.3129				207	26.1674
208	79.6412				208	26.4263
209	80.5194				209	27.7354
210	81.0753				210	30.4038
211	81.3913				211	31.385
212	81.719				212	31.9099
213	82.4184				213	35.0671
214	82.6184				214	36.9235
215	83.1248				215	39.0068
216	83.9771				216	42.0329
217	84.2068				217	43.4016
218	84.5227				218	45.7687
219	84.7146				219	47.1262
220	85.0288				220	48.5588
221	85.2474				221	49.2036
222	85.5838				222	49.2977
223	85.7383				223	49.3538
224	85.9142				224	52.9855
225	85.9311				225	58.1027
226	86.0976				226	59.4948
227	86.0981				227	60.331
228	86.561				228	60.5819
229	86.7191				229	61.3966
230	87.1235				230	61.5326
231	87.4951				231	61.767
232	88.273				232	63.7045
233	88.275				233	64.7507
234	88.4844				234	65.0674
235	88.5166				235	67.5868
236	88.5422				236	68.7674
237	88.705				237	69.8365
238	88.7212				238	71.1503
239	88.9915				239	71.9501
240	89.5971				240	72.2268
241	89.6217				241	73.0526
242	89.8781				242	73.173
243	89.8971				243	75.1735
244	89.9492				244	76.1662
245	90.0406				245	76.2115
246	90.3816				246	77.1326
247	90.5247				247	77.2005
248	90.651				248	77.7669
249	90.6982				249	77.7729
250	90.8257				250	78.2995
251	90.9153				251	78.5267
252	91.0655				252	78.6518
253	91.3107				253	78.7745
254	91.64				254	79.7037
255	91.687				255	79.7718
256	91.7013				256	80.051
257	91.8806				257	80.2553
258	92.1293				258	81.0851
259	92.1429				259	81.8118
260	92.1604				260	82.8186
261	92.1713				261	82.8416
262	92.2635				262	82.9677
263	92.3766				263	83.1248
264	92.3818				264	83.7285
265	92.4893				265	83.8501
266	92.4944				266	83.9084
267	92.5164				267	84.5277
268	92.5487				268	84.5601
269	92.5667				269	84.5616
270	92.5879				270	84.8328
271	92.6392				271	85.1179
272	92.74				272	85.2019
273	92.7401				273	85.3051
274	92.8238				274	85.4666
275	92.8441				275	85.5742
276	92.8781				276	85.6092
277	92.9338				277	85.6973
278	92.9945				278	85.858
279	92.9989				279	85.983
280	93.1091				280	86.0793
281	93.1402				281	86.1165
282	93.3293				282	86.2402
283	93.3436				283	86.3181
284	93.3491				284	86.3273
285	93.3651				285	86.337
286	93.4218				286	86.3818
287	93.4692				287	86.5931
288	93.4766				288	86.8896
289	93.478				289	86.9415
290	93.5181				290	87.0027
291	93.5549				291	87.0615
292	93.6516				292	87.4463
293	93.8564				293	87.4678
294	93.8581				294	87.5319
295	93.8924				295	87.5835
296	93.8969				296	87.5983
297	93.9949				297	87.8059
298	94.0183				298	87.864
299	94.0294				299	87.9639
300	94.0297				300	88.0756
301	94.0406				301	88.1073
302	94.0466				302	88.5941
303	94.0583				303	88.6975
304	94.0876				304	88.8786
305	94.0996				305	88.9115
306	94.1155				306	88.9241
307	94.1182				307	88.931
308	94.1554				308	88.954
309	94.1772				309	88.9676
310	94.2061				310	88.9689
311	94.2537				311	89.0289
312	94.3102				312	89.0591
313	94.3213				313	89.0835
314	94.3447				314	89.0983
315	94.3684				315	89.323
316	94.4085				316	89.3551
317	94.5233				317	89.3889
318	94.6912				318	89.433
319	94.749				319	89.5694
320	94.7986				320	89.5947
321	94.8019				321	89.6265
322	94.8145				322	89.6606
323	94.8241				323	89.6618
324	94.8388				324	89.8255
325	94.8568				325	89.829
326	94.9141				326	89.8763
327	94.9222				327	89.881
328	94.9252				328	89.8952
329	94.9548				329	89.9539
330	94.963				330	89.9544
331	94.981				331	90.1034
332	95.0029				332	90.1191
333	95.0248				333	90.1937
334	95.0721				334	90.2046
335	95.0742				335	90.2463
336	95.086				336	90.3017
337	95.1472				337	90.3167
338	95.1876				338	90.3361
339	95.2021				339	90.3415
340	95.2184				340	90.4395
341	95.2934				341	90.4494
342	95.3052				342	90.4973
343	95.3058				343	90.5233
344	95.3434				344	90.5609
345	95.362				345	90.6186
346	95.4005				346	90.6236
347	95.4146				347	90.6452
348	95.4163				348	90.68
349	95.472				349	90.7513
350	95.4836				350	90.7726
351	95.6175				351	90.7851
352	95.633				352	90.8956
353	95.6383				353	90.9385
354	95.6429				354	90.9498
355	95.7157				355	90.9964
356	95.744				356	91.0095
357	95.747				357	91.0576
358	95.7679				358	91.0944
359	95.8253				359	91.096
360	95.8696				360	91.103
361	95.8725				361	91.2456
362	95.9026				362	91.2851
363	95.909				363	91.2919
364	95.9443				364	91.3099
365	95.9684				365	91.3484
366	95.9755				366	91.3514
367	95.9866				367	91.4086
368	96.0217				368	91.4898
369	96.0289				369	91.4908
370	96.0342				370	91.4917
371	96.0793				371	91.5809
372	96.1036				372	91.5936
373	96.1163				373	91.6647
374	96.151				374	91.6799
375	96.163				375	91.7928
376	96.1633				376	91.8172
377	96.1733				377	91.8262
378	96.1826				378	91.8341
379	96.1886				379	91.8426
380	96.2151				380	91.8484
381	96.2341				381	91.8765
382	96.2741				382	91.8834
383	96.2787				383	91.8965
384	96.3272				384	91.9536
385	96.345				385	92.0129
386	96.3524				386	92.0496
387	96.376				387	92.0854
388	96.3945				388	92.098
389	96.4066				389	92.1345
390	96.4154				390	92.1639
391	96.4397				391	92.2007
392	96.4574				392	92.2397
393	96.4591				393	92.2705
394	96.4632				394	92.2884
395	96.4687				395	92.3319
396	96.5086				396	92.3587
397	96.5216				397	92.3953
398	96.526				398	92.5143
399	96.5309				399	92.5177
400	96.5374				400	92.5769
401	96.5437				401	92.6427
402	96.5984				402	92.6549
403	96.6203				403	92.6938
404	96.6338				404	92.7669
405	96.6394				405	92.8126
406	96.6506				406	92.8206
407	96.6546				407	92.8756
408	96.6582				408	92.8761
409	96.6966				409	92.8867
410	96.7009				410	92.9142
411	96.7068				411	92.9682
412	96.7109				412	93.029
413	96.7109				413	93.1093
414	96.7149				414	93.1869
415	96.7293				415	93.2084
416	96.7478				416	93.2209
417	96.7546				417	93.2641
418	96.7938				418	93.3009
419	96.7988				419	93.3119
420	96.8003				420	93.356
421	96.807				421	93.3711
422	96.8143				422	93.4072
423	96.8255				423	93.4128
424	96.8354				424	93.4483
425	96.848				425	93.459
426	96.8911				426	93.4622
427	96.9255				427	93.479
428	96.9604				428	93.4805
429	96.9735				429	93.5028
430	96.9867				430	93.5029
431	96.9888				431	93.5398
432	97.0164				432	93.5422
433	97.0218				433	93.5813
434	97.0271				434	93.6036
435	97.0328				435	93.6056
436	97.0367				436	93.6351
437	97.0369				437	93.6393
438	97.0376				438	93.6931
439	97.0425				439	93.7237
440	97.0691				440	93.775
441	97.0716				441	93.7882
442	97.0819				442	93.7989
443	97.1288				443	93.8004
444	97.2005				444	93.8576
445	97.217				445	93.8695
446	97.2398				446	93.8831
447	97.2421				447	93.9431
448	97.2456				448	93.9596
449	97.2733				449	93.9712
450	97.2794				450	93.9729
451	97.2971				451	93.9791
452	97.3051				452	94.0445
453	97.3129				453	94.0515
454	97.3253				454	94.0707
455	97.334				455	94.0811
456	97.3639				456	94.0828
457	97.3675				457	94.1055
458	97.3819				458	94.1225
459	97.4071				459	94.133
460	97.4099				460	94.1436
461	97.4405				461	94.1542
462	97.4758				462	94.156
463	97.4816				463	94.2006
464	97.4928				464	94.2654
465	97.5145				465	94.2724
466	97.5203				466	94.3102
467	97.5376				467	94.3355
468	97.5484				468	94.3635
469	97.5658				469	94.3727
470	97.5827				470	94.4499
471	97.5876				471	94.4552
472	97.5959				472	94.4614
473	97.608				473	94.4997
474	97.6153				474	94.5292
475	97.6153				475	94.5297
476	97.6346				476	94.5545
477	97.637				477	94.5615
478	97.6498				478	94.5794
479	97.664				479	94.6129
480	97.6687				480	94.6264
481	97.6842				481	94.6369
482	97.6952				482	94.6587
483	97.7006				483	94.6698
484	97.7109				484	94.6706
485	97.711				485	94.6805
486	97.7281				486	94.6992
487	97.7293				487	94.7383
488	97.7336				488	94.7431
489	97.7661				489	94.7914
490	97.772				490	94.8051
491	97.7766				491	94.8311
492	97.7822				492	94.8405
493	97.797				493	94.843
494	97.8399				494	94.864
495	97.8439				495	94.9123
496	97.847				496	94.9349
497	97.8628				497	94.9362
498	97.8698				498	94.9852
499	97.879				499	94.994
500	97.8808				500	95.0212
501	97.8845				501	95.0242
502	97.8975				502	95.0382
503	97.9078				503	95.0511
504	97.909				504	95.0696
505	97.9219				505	95.0736
506	97.9366				506	95.078
507	97.9494				507	95.0828
508	97.9551				508	95.0902
509	97.9577				509	95.1061
510	97.9628				510	95.1129
511	97.9693				511	95.1136
512	97.9823				512	95.1407
513	97.9835				513	95.1687
514	97.9892				514	95.1717
515	97.9929				515	95.1754
516	98.0071				516	95.191
517	98.0193				517	95.2015
518	98.0316				518	95.2041
519	98.0632				519	95.2107
520	98.0641				520	95.2146
521	98.0733				521	95.2153
522	98.0811				522	95.2252
523	98.0837				523	95.2253
524	98.0962				524	95.2274
525	98.1095				525	95.2414
526	98.1269				526	95.2536
527	98.1297				527	95.2983
528	98.1327				528	95.3084
529	98.1364				529	95.346
530	98.1372				530	95.3965
531	98.1662				531	95.4475
532	98.1723				532	95.4802
533	98.2023				533	95.532
534	98.2114				534	95.5369
535	98.2165				535	95.5436
536	98.2461				536	95.5778
537	98.2694				537	95.5828
538	98.2697				538	95.5891
539	98.2945				539	95.5972
540	98.2954				540	95.6345
541	98.2963				541	95.6502
542	98.298				542	95.6511
543	98.3051				543	95.6586
544	98.3074				544	95.6791
545	98.309				545	95.7518
546	98.3167				546	95.7645
547	98.3222				547	95.7819
548	98.3281				548	95.7945
549	98.3496				549	95.8052
550	98.3574				550	95.8388
551	98.3749				551	95.8898
552	98.3756				552	95.8949
553	98.3856				553	95.8964
554	98.3868				554	95.8966
555	98.3962				555	95.9362
556	98.4071				556	95.9525
557	98.4208				557	95.9557
558	98.4295				558	95.9563
559	98.4375				559	95.9564
560	98.4381				560	95.9949
561	98.4398				561	96.0196
562	98.4657				562	96.0213
563	98.4843				563	96.0226
564	98.4858				564	96.0259
565	98.4895				565	96.0323
566	98.495				566	96.0534
567	98.4972				567	96.0718
568	98.51				568	96.1343
569	98.5218				569	96.1379
570	98.5483				570	96.1507
571	98.5676				571	96.156
572	98.5781				572	96.1653
573	98.6159				573	96.1722
574	98.6188				574	96.2089
575	98.6227				575	96.2109
576	98.6255				576	96.281
577	98.6328				577	96.2832
578	98.6342				578	96.2845
579	98.6415				579	96.2858
580	98.6548				580	96.3129
581	98.66				581	96.3166
582	98.6674				582	96.3483
583	98.6695				583	96.3724
584	98.6779				584	96.3971
585	98.6831				585	96.4107
586	98.6886				586	96.4162
587	98.7058				587	96.4213
588	98.7262				588	96.4438
589	98.7392				589	96.4447
590	98.7441				590	96.4592
591	98.766				591	96.4673
592	98.7728				592	96.4726
593	98.7777				593	96.4726
594	98.7808				594	96.5002
595	98.7882				595	96.5325
596	98.7911				596	96.5401
597	98.796				597	96.5417
598	98.8098				598	96.5587
599	98.8116				599	96.5934
600	98.8242				600	96.6699
601	98.8264				601	96.71
602	98.8333				602	96.7101
603	98.8782				603	96.7106
604	98.8815				604	96.7116
605	98.8845				605	96.7237
606	98.8845				606	96.7577
607	98.8889				607	96.7601
608	98.891				608	96.7618
609	98.8941				609	96.7635
610	98.938				610	96.7878
611	98.9398				611	96.8037
612	98.9601				612	96.8197
613	98.9612				613	96.8417
614	98.9616				614	96.8458
615	98.9688				615	96.8826
616	98.9736				616	96.9492
617	98.9766				617	96.9634
618	98.978				618	96.9735
619	99.0004				619	96.9825
620	99.0117				620	97.016
621	99.0134				621	97.1258
622	99.0182				622	97.1272
623	99.0349				623	97.1795
624	99.0364				624	97.1827
625	99.0431				625	97.1949
626	99.0562				626	97.2081
627	99.0631				627	97.2103
628	99.0743				628	97.211
629	99.1025				629	97.2191
630	99.1118				630	97.2293
631	99.1197				631	97.2418
632	99.12				632	97.242
633	99.1245				633	97.2452
634	99.1289				634	97.2702
635	99.1364				635	97.2702
636	99.1567				636	97.2997
637	99.1589				637	97.302
638	99.1597				638	97.3065
639	99.1675				639	97.3252
640	99.1882				640	97.3469
641	99.222				641	97.348
642	99.2287				642	97.3491
643	99.2293				643	97.4117
644	99.2399				644	97.42
645	99.2603				645	97.434
646	99.2843				646	97.4429
647	99.3138				647	97.4545
648	99.3451				648	97.4598
649	99.3482				649	97.4876
650	99.3497				650	97.5135
651	99.3524				651	97.5263
652	99.3642				652	97.5375
653	99.3817				653	97.5376
654	99.3888				654	97.5459
655	99.3976				655	97.548
656	99.4109				656	97.5814
657	99.4184				657	97.5913
658	99.4187				658	97.592
659	99.4218				659	97.6067
660	99.4251				660	97.6433
661	99.4329				661	97.6478
662	99.4367				662	97.7028
663	99.4389				663	97.7034
664	99.4515				664	97.7071
665	99.4632				665	97.7091
666	99.4702				666	97.7611
667	99.4719				667	97.7612
668	99.4731				668	97.7976
669	99.4771				669	97.8014
670	99.4771				670	97.8278
671	99.484				671	97.859
672	99.5119				672	97.8776
673	99.5153				673	97.8813
674	99.5269				674	97.9202
675	99.5447				675	97.9341
676	99.5549				676	97.9452
677	99.5603				677	97.9696
678	99.5792				678	97.9837
679	99.5827				679	97.9955
680	99.5854				680	97.9989
681	99.5898				681	98.0614
682	99.5917				682	98.0785
683	99.5956				683	98.117
684	99.5968				684	98.1389
685	99.5977				685	98.1646
686	99.6002				686	98.1857
687	99.6135				687	98.235
688	99.6232				688	98.279
689	99.6432				689	98.2879
690	99.6459				690	98.2916
691	99.6468				691	98.2922
692	99.6483				692	98.2956
693	99.655				693	98.2967
694	99.6558				694	98.3064
695	99.6697				695	98.3387
696	99.6773				696	98.3441
697	99.6819				697	98.3449
698	99.6874				698	98.3474
699	99.6944				699	98.357
700	99.7014				700	98.374
701	99.7033				701	98.3882
702	99.7079				702	98.4118
703	99.7087				703	98.4136
704	99.7142				704	98.4203
705	99.7176				705	98.4292
706	99.7255				706	98.449
707	99.7321				707	98.4736
708	99.7356				708	98.4861
709	99.7402				709	98.4917
710	99.7439				710	98.5038
711	99.7476				711	98.5308
712	99.7515				712	98.5383
713	99.772				713	98.5436
714	99.7756				714	98.5656
715	99.7899				715	98.6137
716	99.8016				716	98.6176
717	99.8148				717	98.6524
718	99.8217				718	98.6714
719	99.8636				719	98.6781
720	99.8685				720	98.7372
721	99.8989				721	98.7567
722	99.9018				722	98.7721
723	99.9067				723	98.7842
724	99.9118				724	98.7957
725	99.9155				725	98.8588
726	99.9159				726	98.8625
727	99.9239				727	98.8894
728	99.9461				728	98.9046
729	99.9575				729	98.9147
730	99.96				730	98.9859
731	99.9612				731	98.9861
732	99.9683				732	99.0033
733	99.9789				733	99.0161
734	99.9855				734	99.04
735	100.007				735	99.0407
736	100.033				736	99.0505
737	100.043				737	99.0622
738	100.085				738	99.0784
739	100.099				739	99.0893
740	100.109				740	99.0901
741	100.116				741	99.1067
742	100.117				742	99.1241
743	100.122				743	99.1252
744	100.129				744	99.1501
745	100.143				745	99.198
746	100.159				746	99.22
747	100.173				747	99.2208
748	100.178				748	99.2436
749	100.178				749	99.2504
750	100.186				750	99.278
751	100.203				751	99.2946
752	100.227				752	99.3111
753	100.237				753	99.3329
754	100.239				754	99.3633
755	100.246				755	99.4215
756	100.249				756	99.4523
757	100.273				757	99.4545
758	100.28				758	99.4835
759	100.28				759	99.4956
760	100.285				760	99.496
761	100.293				761	99.4962
762	100.307				762	99.5071
763	100.308				763	99.5078
764	100.317				764	99.5327
765	100.329				765	99.533
766	100.334				766	99.5461
767	100.342				767	99.553
768	100.347				768	99.5941
769	100.348				769	99.6071
770	100.362				770	99.6104
771	100.373				771	99.6254
772	100.376				772	99.6257
773	100.378				773	99.6349
774	100.379				774	99.6509
775	100.397				775	99.666
776	100.399				776	99.6757
777	100.407				777	99.7105
778	100.411				778	99.7236
779	100.411				779	99.7373
780	100.421				780	99.7906
781	100.424				781	99.8179
782	100.431				782	99.8212
783	100.433				783	99.8589
784	100.437				784	99.8829
785	100.443				785	99.9034
786	100.456				786	99.9095
787	100.456				787	99.922
788	100.46				788	99.9251
789	100.462				789	99.9287
790	100.469				790	99.936
791	100.475				791	99.9873
792	100.489				792	100.004
793	100.489				793	100.024
794	100.505				794	100.027
795	100.519				795	100.052
796	100.521				796	100.088
797	100.537				797	100.099
798	100.54				798	100.12
799	100.543				799	100.135
800	100.563				800	100.16
801	100.567				801	100.227
802	100.577				802	100.228
803	100.588				803	100.242
804	100.589				804	100.242
805	100.609				805	100.246
806	100.611				806	100.308
807	100.611				807	100.325
808	100.612				808	100.373
809	100.659				809	100.375
810	100.666				810	100.414
811	100.673				811	100.421
812	100.697				812	100.427
813	100.734				813	100.451
814	100.745				814	100.456
815	100.746				815	100.467
816	100.756				816	100.473
817	100.772				817	100.489
818	100.775				818	100.489
819	100.778				819	100.506
820	100.783				820	100.514
821	100.821				821	100.527
822	100.825				822	100.54
823	100.829				823	100.555
824	100.832				824	100.575
825	100.834				825	100.578
826	100.838				826	100.586
827	100.847				827	100.594
828	100.848				828	100.622
829	100.854				829	100.626
830	100.863				830	100.645
831	100.891				831	100.65
832	100.899				832	100.655
833	100.901				833	100.674
834	100.901				834	100.684
835	100.911				835	100.689
836	100.912				836	100.708
837	100.919				837	100.78
838	100.92				838	100.787
839	100.924				839	100.808
840	100.925				840	100.812
841	100.932				841	100.82
842	100.942				842	100.822
843	100.952				843	100.828
844	100.952				844	100.838
845	100.954				845	100.839
846	100.968				846	100.856
847	100.975				847	100.886
848	100.976				848	100.904
849	100.982				849	100.908
850	100.99				850	100.913
851	101.002				851	100.914
852	101.007				852	100.934
853	101.014				853	100.944
854	101.023				854	100.95
855	101.049				855	100.955
856	101.062				856	100.973
857	101.063				857	100.986
858	101.08				858	101.012
859	101.087				859	101.019
860	101.114				860	101.03
861	101.117				861	101.045
862	101.118				862	101.056
863	101.12				863	101.059
864	101.122				864	101.063
865	101.139				865	101.088
866	101.17				866	101.14
867	101.174				867	101.142
868	101.206				868	101.159
869	101.215				869	101.194
870	101.224				870	101.195
871	101.242				871	101.213
872	101.246				872	101.223
873	101.251				873	101.268
874	101.257				874	101.28
875	101.261				875	101.282
876	101.267				876	101.282
877	101.28				877	101.287
878	101.28				878	101.323
879	101.284				879	101.335
880	101.286				880	101.339
881	101.305				881	101.372
882	101.311				882	101.385
883	101.315				883	101.387
884	101.321				884	101.391
885	101.325				885	101.393
886	101.342				886	101.403
887	101.36				887	101.425
888	101.364				888	101.44
889	101.368				889	101.454
890	101.377				890	101.487
891	101.378				891	101.487
892	101.39				892	101.497
893	101.396				893	101.516
894	101.417				894	101.532
895	101.441				895	101.54
896	101.446				896	101.544
897	101.461				897	101.547
898	101.465				898	101.555
899	101.465				899	101.558
900	101.472				900	101.575
901	101.473				901	101.594
902	101.504				902	101.604
903	101.513				903	101.617
904	101.514				904	101.626
905	101.524				905	101.628
906	101.53				906	101.664
907	101.532				907	101.669
908	101.55				908	101.695
909	101.556				909	101.716
910	101.569				910	101.72
911	101.57				911	101.723
912	101.614				912	101.737
913	101.615				913	101.749
914	101.639				914	101.754
915	101.641				915	101.756
916	101.65				916	101.778
917	101.667				917	101.78
918	101.672				918	101.784
919	101.673				919	101.82
920	101.68				920	101.826
921	101.687				921	101.864
922	101.696				922	101.879
923	101.731				923	101.895
924	101.735				924	101.897
925	101.737				925	101.9
926	101.746				926	101.941
927	101.746				927	101.952
928	101.759				928	101.98
929	101.765				929	101.992
930	101.789				930	102.022
931	101.802				931	102.025
932	101.804				932	102.038
933	101.808				933	102.039
934	101.816				934	102.039
935	101.82				935	102.042
936	101.823				936	102.049
937	101.842				937	102.056
938	101.844				938	102.061
939	101.864				939	102.084
940	101.867				940	102.085
941	101.876				941	102.088
942	101.891				942	102.089
943	101.892				943	102.091
944	101.924				944	102.117
945	101.927				945	102.119
946	101.932				946	102.125
947	101.939				947	102.142
948	101.942				948	102.166
949	101.944				949	102.179
950	101.947				950	102.189
951	101.948				951	102.21
952	101.949				952	102.211
953	101.978				953	102.213
954	102				954	102.222
955	102.005				955	102.246
956	102.021				956	102.273
957	102.027				957	102.281
958	102.029				958	102.295
959	102.043				959	102.295
960	102.063				960	102.306
961	102.125				961	102.31
962	102.142				962	102.322
963	102.154				963	102.323
964	102.159				964	102.339
965	102.181				965	102.344
966	102.189				966	102.353
967	102.19				967	102.366
968	102.195				968	102.391
969	102.201				969	102.396
970	102.211				970	102.399
971	102.217				971	102.415
972	102.219				972	102.426
973	102.228				973	102.431
974	102.243				974	102.442
975	102.244				975	102.446
976	102.251				976	102.448
977	102.255				977	102.466
978	102.261				978	102.471
979	102.261				979	102.481
980	102.272				980	102.486
981	102.272				981	102.49
982	102.276				982	102.496
983	102.28				983	102.512
984	102.296				984	102.518
985	102.299				985	102.528
986	102.3				986	102.556
987	102.319				987	102.584
988	102.321				988	102.592
989	102.33				989	102.61
990	102.349				990	102.638
991	102.357				991	102.689
992	102.371				992	102.69
993	102.375				993	102.709
994	102.384				994	102.721
995	102.385				995	102.735
996	102.394				996	102.736
997	102.401				997	102.742
998	102.415				998	102.762
999	102.43				999	102.774
1000	102.433				1000	102.805
1001	102.457				1001	102.808
1002	102.499				1002	102.81
1003	102.502				1003	102.815
1004	102.508				1004	102.836
1005	102.509				1005	102.862
1006	102.535				1006	102.871
1007	102.548				1007	102.879
1008	102.56				1008	102.889
1009	102.565				1009	102.908
1010	102.569				1010	102.915
1011	102.579				1011	102.934
1012	102.582				1012	102.938
1013	102.583				1013	102.941
1014	102.586				1014	102.958
1015	102.587				1015	102.961
1016	102.597				1016	102.982
1017	102.602				1017	102.999
1018	102.617				1018	103.013
1019	102.637				1019	103.037
1020	102.646				1020	103.052
1021	102.649				1021	103.061
1022	102.651				1022	103.08
1023	102.653				1023	103.099
1024	102.653				1024	103.13
1025	102.655				1025	103.143
1026	102.665				1026	103.148
1027	102.682				1027	103.152
1028	102.688				1028	103.163
1029	102.69				1029	103.166
1030	102.71				1030	103.167
1031	102.721				1031	103.191
1032	102.724				1032	103.228
1033	102.724				1033	103.234
1034	102.749				1034	103.246
1035	102.749				1035	103.257
1036	102.757				1036	103.32
1037	102.781				1037	103.324
1038	102.782				1038	103.327
1039	102.784				1039	103.345
1040	102.786				1040	103.35
1041	102.799				1041	103.356
1042	102.803				1042	103.366
1043	102.812				1043	103.388
1044	102.814				1044	103.428
1045	102.818				1045	103.442
1046	102.821				1046	103.453
1047	102.834				1047	103.524
1048	102.846				1048	103.526
1049	102.852				1049	103.534
1050	102.856				1050	103.536
1051	102.857				1051	103.565
1052	102.883				1052	103.57
1053	102.883				1053	103.599
1054	102.886				1054	103.6
1055	102.889				1055	103.6
1056	102.898				1056	103.616
1057	102.902				1057	103.628
1058	102.914				1058	103.637
1059	102.922				1059	103.642
1060	102.929				1060	103.716
1061	102.934				1061	103.732
1062	102.934				1062	103.745
1063	102.946				1063	103.755
1064	102.947				1064	103.769
1065	102.948				1065	103.772
1066	102.958				1066	103.778
1067	102.988				1067	103.796
1068	102.99				1068	103.849
1069	102.993				1069	103.869
1070	103.003				1070	103.88
1071	103.004				1071	103.884
1072	103.005				1072	103.897
1073	103.011				1073	103.944
1074	103.013				1074	103.944
1075	103.015				1075	103.949
1076	103.018				1076	103.957
1077	103.061				1077	103.984
1078	103.061				1078	103.989
1079	103.062				1079	103.989
1080	103.075				1080	104.001
1081	103.083				1081	104.005
1082	103.087				1082	104.014
1083	103.088				1083	104.032
1084	103.1				1084	104.033
1085	103.101				1085	104.079
1086	103.113				1086	104.084
1087	103.121				1087	104.09
1088	103.125				1088	104.091
1089	103.139				1089	104.094
1090	103.14				1090	104.094
1091	103.151				1091	104.135
1092	103.169				1092	104.155
1093	103.204				1093	104.161
1094	103.208				1094	104.214
1095	103.216				1095	104.221
1096	103.218				1096	104.226
1097	103.24				1097	104.274
1098	103.253				1098	104.284
1099	103.264				1099	104.315
1100	103.281				1100	104.36
1101	103.298				1101	104.37
1102	103.31				1102	104.389
1103	103.31				1103	104.393
1104	103.348				1104	104.398
1105	103.362				1105	104.422
1106	103.364				1106	104.428
1107	103.371				1107	104.435
1108	103.373				1108	104.438
1109	103.378				1109	104.511
1110	103.387				1110	104.54
1111	103.409				1111	104.541
1112	103.411				1112	104.559
1113	103.431				1113	104.563
1114	103.438				1114	104.591
1115	103.441				1115	104.621
1116	103.457				1116	104.643
1117	103.467				1117	104.651
1118	103.467				1118	104.716
1119	103.489				1119	104.731
1120	103.521				1120	104.739
1121	103.524				1121	104.745
1122	103.535				1122	104.753
1123	103.555				1123	104.754
1124	103.558				1124	104.77
1125	103.565				1125	104.773
1126	103.569				1126	104.779
1127	103.576				1127	104.785
1128	103.577				1128	104.794
1129	103.582				1129	104.808
1130	103.586				1130	104.847
1131	103.59				1131	104.864
1132	103.602				1132	104.898
1133	103.617				1133	104.927
1134	103.624				1134	104.963
1135	103.631				1135	104.987
1136	103.634				1136	105.013
1137	103.647				1137	105.016
1138	103.648				1138	105.016
1139	103.657				1139	105.034
1140	103.667				1140	105.042
1141	103.672				1141	105.052
1142	103.676				1142	105.053
1143	103.677				1143	105.06
1144	103.687				1144	105.09
1145	103.691				1145	105.098
1146	103.698				1146	105.1
1147	103.706				1147	105.122
1148	103.718				1148	105.124
1149	103.731				1149	105.139
1150	103.74				1150	105.153
1151	103.742				1151	105.162
1152	103.746				1152	105.168
1153	103.767				1153	105.178
1154	103.769				1154	105.212
1155	103.772				1155	105.231
1156	103.782				1156	105.24
1157	103.804				1157	105.243
1158	103.811				1158	105.249
1159	103.817				1159	105.266
1160	103.839				1160	105.282
1161	103.85				1161	105.296
1162	103.853				1162	105.313
1163	103.861				1163	105.321
1164	103.867				1164	105.326
1165	103.868				1165	105.328
1166	103.868				1166	105.342
1167	103.877				1167	105.404
1168	103.886				1168	105.416
1169	103.888				1169	105.417
1170	103.896				1170	105.442
1171	103.904				1171	105.48
1172	103.905				1172	105.498
1173	103.905				1173	105.502
1174	103.923				1174	105.515
1175	103.928				1175	105.522
1176	103.95				1176	105.597
1177	103.95				1177	105.606
1178	103.987				1178	105.614
1179	103.991				1179	105.618
1180	103.992				1180	105.663
1181	104.006				1181	105.672
1182	104.013				1182	105.673
1183	104.026				1183	105.683
1184	104.028				1184	105.698
1185	104.035				1185	105.736
1186	104.043				1186	105.754
1187	104.056				1187	105.754
1188	104.059				1188	105.756
1189	104.097				1189	105.765
1190	104.104				1190	105.765
1191	104.107				1191	105.766
1192	104.112				1192	105.771
1193	104.112				1193	105.793
1194	104.122				1194	105.802
1195	104.133				1195	105.807
1196	104.135				1196	105.818
1197	104.152				1197	105.829
1198	104.159				1198	105.838
1199	104.172				1199	105.844
1200	104.181				1200	105.847
1201	104.183				1201	105.877
1202	104.191				1202	105.896
1203	104.199				1203	105.896
1204	104.203				1204	105.9
1205	104.209				1205	105.911
1206	104.225				1206	105.923
1207	104.226				1207	105.939
1208	104.228				1208	105.964
1209	104.228				1209	105.973
1210	104.23				1210	105.98
1211	104.231				1211	105.997
1212	104.24				1212	105.999
1213	104.248				1213	106.02
1214	104.26				1214	106.023
1215	104.267				1215	106.032
1216	104.274				1216	106.065
1217	104.276				1217	106.089
1218	104.279				1218	106.1
1219	104.291				1219	106.108
1220	104.297				1220	106.113
1221	104.298				1221	106.115
1222	104.309				1222	106.116
1223	104.318				1223	106.157
1224	104.32				1224	106.204
1225	104.332				1225	106.214
1226	104.336				1226	106.228
1227	104.344				1227	106.254
1228	104.349				1228	106.261
1229	104.363				1229	106.282
1230	104.37				1230	106.296
1231	104.385				1231	106.305
1232	104.386				1232	106.319
1233	104.413				1233	106.322
1234	104.414				1234	106.358
1235	104.422				1235	106.36
1236	104.425				1236	106.423
1237	104.436				1237	106.432
1238	104.449				1238	106.436
1239	104.474				1239	106.445
1240	104.477				1240	106.471
1241	104.481				1241	106.472
1242	104.485				1242	106.516
1243	104.486				1243	106.524
1244	104.487				1244	106.526
1245	104.49				1245	106.538
1246	104.499				1246	106.571
1247	104.499				1247	106.573
1248	104.51				1248	106.59
1249	104.565				1249	106.599
1250	104.589				1250	106.631
1251	104.596				1251	106.633
1252	104.599				1252	106.654
1253	104.6				1253	106.656
1254	104.601				1254	106.66
1255	104.619				1255	106.666
1256	104.624				1256	106.67
1257	104.624				1257	106.678
1258	104.639				1258	106.69
1259	104.658				1259	106.693
1260	104.667				1260	106.749
1261	104.69				1261	106.75
1262	104.707				1262	106.772
1263	104.721				1263	106.796
1264	104.723				1264	106.83
1265	104.733				1265	106.85
1266	104.736				1266	106.873
1267	104.746				1267	106.886
1268	104.753				1268	106.891
1269	104.77				1269	106.951
1270	104.796				1270	107.031
1271	104.798				1271	107.063
1272	104.847				1272	107.07
1273	104.852				1273	107.075
1274	104.857				1274	107.102
1275	104.857				1275	107.118
1276	104.869				1276	107.118
1277	104.869				1277	107.121
1278	104.869				1278	107.121
1279	104.878				1279	107.146
1280	104.88				1280	107.162
1281	104.893				1281	107.188
1282	104.896				1282	107.228
1283	104.907				1283	107.25
1284	104.911				1284	107.266
1285	104.939				1285	107.303
1286	104.961				1286	107.358
1287	104.973				1287	107.388
1288	104.978				1288	107.406
1289	104.98				1289	107.407
1290	104.996				1290	107.424
1291	105.037				1291	107.424
1292	105.041				1292	107.427
1293	105.049				1293	107.43
1294	105.067				1294	107.433
1295	105.07				1295	107.439
1296	105.108				1296	107.458
1297	105.113				1297	107.464
1298	105.122				1298	107.477
1299	105.124				1299	107.51
1300	105.141				1300	107.534
1301	105.144				1301	107.537
1302	105.146				1302	107.54
1303	105.182				1303	107.596
1304	105.183				1304	107.63
1305	105.188				1305	107.644
1306	105.194				1306	107.656
1307	105.197				1307	107.69
1308	105.206				1308	107.808
1309	105.216				1309	107.823
1310	105.22				1310	107.838
1311	105.222				1311	107.86
1312	105.224				1312	107.875
1313	105.24				1313	107.92
1314	105.243				1314	107.934
1315	105.265				1315	107.939
1316	105.278				1316	107.962
1317	105.286				1317	107.966
1318	105.292				1318	107.997
1319	105.294				1319	108.041
1320	105.316				1320	108.053
1321	105.317				1321	108.069
1322	105.331				1322	108.076
1323	105.38				1323	108.158
1324	105.441				1324	108.162
1325	105.48				1325	108.2
1326	105.493				1326	108.207
1327	105.51				1327	108.222
1328	105.52				1328	108.236
1329	105.542				1329	108.236
1330	105.548				1330	108.272
1331	105.568				1331	108.277
1332	105.57				1332	108.323
1333	105.57				1333	108.34
1334	105.58				1334	108.347
1335	105.604				1335	108.366
1336	105.634				1336	108.395
1337	105.648				1337	108.413
1338	105.664				1338	108.479
1339	105.683				1339	108.522
1340	105.744				1340	108.559
1341	105.766				1341	108.609
1342	105.773				1342	108.615
1343	105.784				1343	108.698
1344	105.789				1344	108.851
1345	105.797				1345	108.897
1346	105.802				1346	108.914
1347	105.826				1347	109.028
1348	105.866				1348	109.034
1349	105.881				1349	109.087
1350	105.882				1350	109.13
1351	105.887				1351	109.141
1352	105.892				1352	109.195
1353	105.913				1353	109.209
1354	105.927				1354	109.233
1355	105.93				1355	109.272
1356	105.958				1356	109.276
1357	105.962				1357	109.305
1358	105.969				1358	109.334
1359	105.969				1359	109.442
1360	106.001				1360	109.442
1361	106.025				1361	109.451
1362	106.034				1362	109.495
1363	106.044				1363	109.514
1364	106.072				1364	109.528
1365	106.073				1365	109.572
1366	106.088				1366	109.655
1367	106.13				1367	109.76
1368	106.161				1368	109.845
1369	106.196				1369	109.861
1370	106.206				1370	109.943
1371	106.25				1371	109.967
1372	106.278				1372	109.999
1373	106.32				1373	110.21
1374	106.323				1374	110.218
1375	106.325				1375	110.294
1376	106.404				1376	110.406
1377	106.404				1377	110.445
1378	106.413				1378	110.463
1379	106.417				1379	110.532
1380	106.421				1380	110.573
1381	106.452				1381	110.575
1382	106.506				1382	110.682
1383	106.518				1383	110.709
1384	106.539				1384	110.733
1385	106.605				1385	110.863
1386	106.624				1386	110.915
1387	106.667				1387	110.933
1388	106.76				1388	110.942
1389	106.811				1389	110.97
1390	106.813				1390	110.994
1391	106.824				1391	110.995
1392	106.833				1392	111.047
1393	106.945				1393	111.172
1394	106.996				1394	111.234
1395	107.043				1395	111.266
1396	107.119				1396	111.319
1397	107.124				1397	111.364
1398	107.137				1398	111.392
1399	107.178				1399	111.489
1400	107.307				1400	111.647
1401	107.488				1401	111.758
1402	107.494				1402	111.822
1403	107.585				1403	111.851
1404	107.737				1404	111.863
1405	107.856				1405	111.968
1406	107.905				1406	111.978
1407	107.937				1407	112.126
1408	107.96				1408	112.334
1409	108.048				1409	112.455
1410	108.051				1410	112.525
1411	108.161				1411	113.133
1412	108.169				1412	113.36
1413	108.293				1413	113.654
1414	108.447				1414	113.666
1415	108.489				1415	113.789
1416	108.521				1416	114.142
1417	108.863				1417	114.175
1418	109.155				1418	114.969
1419	109.233				1419	114.994
1420	109.574				1420	115.559
1421	110.588				1421	116.609
1422	110.659				1422	116.718
1423	112.192				1423	116.956
1424	112.408				1424	117.034
1425	112.458				1425	117.189
1426	112.981				1426	117.466
1427	113.1				1427	118.534
1428	113.586				1428	118.911
1429	113.917				1429	121.757
1430	114.098				1430	121.854
1431	114.188				1431	124.126
1432					1432
1433					1433
1434					1434
1435					1435
1436					1436
1437					1437
1438					1438
1439					1439
1440					1440
1441					1441
1442					1442
1443					1443
1444					1444
1445					1445
1446					1446
1447					1447
1448					1448
1449					1449
1450					1450
1451					1451
1452					1452
1453					1453
1454					1454
1455					1455
1456					1456
1457					1457
1458					1458
1459					1459
1460					1460
1461					1461
1462					1462
1463					1463
1464					1464
1465					1465
1466					1466
1467					1467
1468					1468
1469					1469
1470					1470
1471					1471
1472					1472
1473					1473
1474					1474
1475					1475
1476					1476
1477					1477
1478					1478
1479					1479
1480					1480
1481					1481
1482					1482
1483					1483
1484					1484
1485					1485
1486					1486
1487					1487
1488					1488
1489					1489
1490					1490
1491					1491
1492					1492
1493					1493
1494					1494
1495					1495
1496					1496
1497					1497
1498					1498
1499					1499
1500					1500
1501					1501
1502					1502
1503					1503
1504					1504
1505					1505
1506					1506
1507					1507
1508					1508
1509					1509
1510					1510
1511					1511
1512					1512
1513					1513
1514					1514
1515					1515
1516					1516
1517					1517
1518					1518
1519					1519
1520					1520
1521					1521
1522					1522
1523					1523
1524					1524
1525					1525
1526					1526
1527					1527
1528					1528
1529					1529
1530					1530
1531					1531
1532					1532
1533					1533
1534					1534
1535					1535
1536					1536
1537					1537
1538					1538
1539					1539
1540					1540
1541					1541
1542					1542
1543					1543
1544					1544
1545					1545
1546					1546
1547					1547
1548					1548
1549					1549
1550					1550
1551					1551
1552					1552
1553					1553
1554					1554
1555					1555
1556					1556
1557					1557
1558					1558
1559					1559
1560					1560
1561					1561
1562					1562
1563					1563
1564					1564
1565					1565
1566					1566
1567					1567
1568					1568
1569					1569
1570					1570
1571					1571
1572					1572
1573					1573
1574					1574
1575					1575
1576					1576
1577					1577
1578					1578
1579					1579
1580					1580
1581					1581
1582					1582
1583					1583
1584					1584
1585					1585
1586					1586
1587					1587
1588					1588
1589					1589
1590					1590
1591					1591
1592					1592
1593					1593
1594					1594
1595					1595
1596					1596
1597					1597
1598					1598
1599					1599
1600					1600
1601					1601
1602					1602
1603					1603
1604					1604
1605					1605
1606					1606
1607					1607
1608					1608
1609					1609
1610					1610
1611					1611
1612					1612
1613					1613
1614					1614
1615					1615
1616					1616
1617					1617
1618					1618
1619					1619
1620					1620
1621					1621
1622					1622
1623					1623
1624					1624
1625					1625
1626					1626
1627					1627
1628					1628
1629					1629
1630					1630
1631					1631
1632					1632
1633					1633
1634					1634
1635					1635
1636					1636
1637					1637
1638					1638
1639					1639
1640					1640
1641					1641
1642					1642
1643					1643
1644					1644
1645					1645
1646					1646
1647					1647
1648					1648
1649					1649
1650					1650
1651					1651
1652					1652
1653					1653
1654					1654
1655					1655
1656					1656
1657					1657
1658					1658
1659					1659
1660					1660
1661					1661
1662					1662
1663					1663
1664					1664
1665					1665
1666					1666
1667					1667
1668					1668
1669					1669
1670					1670
1671					1671
1672					1672
1673					1673
1674					1674
1675					1675
1676					1676
1677					1677
1678					1678
1679					1679
1680					1680
1681					1681
1682					1682
1683					1683
1684					1684
1685					1685
1686					1686
1687					1687
1688					1688
1689					1689
1690					1690
1691					1691
1692					1692
1693					1693
1694					1694
1695					1695
1696					1696
1697					1697
1698					1698
1699					1699
1700					1700
1701					1701
1702					1702
1703					1703
1704					1704
1705					1705
1706					1706
1707					1707
1708					1708
1709					1709
1710					1710
1711					1711
1712					1712
1713					1713
1714					1714
1715					1715
1716					1716
1717					1717
1718					1718
1719					1719
1720					1720
1721					1721
1722					1722
1723					1723
1724					1724
1725					1725
1726					1726
1727					1727
1728					1728
1729					1729
1730					1730
1731					1731
1732					1732
1733					1733
1734					1734
1735					1735
1736					1736
1737					1737
1738					1738
1739					1739
1740					1740
1741					1741
1742					1742
1743					1743
1744					1744
1745					1745
1746					1746
1747					1747
1748					1748
1749					1749
1750					1750
1751					1751
1752					1752
1753					1753
1754					1754
1755					1755
1756					1756
1757					1757
1758					1758
1759					1759
1760					1760
1761					1761
1762					1762
1763					1763
1764					1764
1765					1765
1766					1766
1767					1767
1768					1768
1769					1769
1770					1770
1771					1771
1772					1772
1773					1773
1774					1774
1775					1775
1776					1776
1777					1777
1778					1778
1779					1779
1780					1780
1781					1781
1782					1782
1783					1783
1784					1784
1785					1785
1786					1786
1787					1787
1788					1788
1789					1789
1790					1790
1791					1791
1792					1792
1793					1793
1794					1794
1795					1795
1796					1796
1797					1797
1798					1798
1799					1799
1800					1800
1801					1801
1802					1802
1803					1803
1804					1804
1805					1805
1806					1806
1807					1807
1808					1808
1809					1809
1810					1810
1811					1811
1812					1812
1813					1813
1814					1814
1815					1815
1816					1816
1817					1817
1818					1818
1819					1819
1820					1820
1821					1821
1822					1822
1823					1823
1824					1824
1825					1825
1826					1826
1827					1827
1828					1828
1829					1829
1830					1830
1831					1831
1832					1832
1833					1833
1834					1834
1835					1835
1836					1836
1837					1837
1838					1838
1839					1839
1840					1840
1841					1841
1842					1842
1843					1843
1844					1844
1845					1845
1846					1846
1847					1847
1848					1848
1849					1849
1850					1850
1851					1851
1852					1852
1853					1853
1854					1854
1855					1855
1856					1856
1857					1857
1858					1858
1859					1859
1860					1860
1861					1861
1862					1862
1863					1863
1864					1864
1865					1865
1866					1866
1867					1867
1868					1868
1869					1869
1870					1870
1871					1871
1872					1872
1873					1873
1874					1874
1875					1875
1876					1876
1877					1877
1878					1878
1879					1879
1880					1880
1881					1881
1882					1882
1883					1883
1884					1884
1885					1885
1886					1886
1887					1887
1888					1888
1889					1889
1890					1890
1891					1891
1892					1892
1893					1893
1894					1894
1895					1895
1896					1896
1897					1897
1898					1898
1899					1899
1900					1900
1901					1901
1902					1902
1903					1903
1904					1904
1905					1905
1906					1906
1907					1907
1908					1908
1909					1909
1910					1910
1911					1911
1912					1912
1913					1913
1914					1914
1915					1915
1916					1916
1917					1917
1918					1918
1919					1919
1920					1920

## Sheet: Fig 7A-B
Fig7 A
Passage no.	NITD008 µM		Passage no.	MK608 µM		Passage no.	UPGNUC558 µM		Passage no.	UPGNUC225 µM
1	1.28		1	6.23		1	0.89		1	1.75
2	1.28		2	6.23		2	0.89		2	1.75
3	1.28		3	6.23		3	0.89		3	1.75
4	2.56		4	6.23		4	0.89		4	3.5
5	2.56		5	12.46		5	1.78		5	3.5
6	1.28		6	12.46		6	1.78		6	1.75
7	2.56		7	12.46		7	1.78		7	3.5
8	2.56		8	12.46		8	1.78		8	3.5
9	2.56		9	18.69		9	1.78		9	3.5
10	2.56		10	24.92		10	2.67		10	3.5
11	2.56		11	31.15		11	3.56		11	3.5
12	3.84		12	31.15		12	3.56		12	0.416
13	3.84		13	31.15		13	3.56		13	0.52
14	5.12		14	31.15		14	1.78		14	0.624
15	5.12		15	37.38		15	2.67		15	0.728
16	5.12		16	37.38		16	2.67
17	5.12		17	37.38		17	2.67
18	6.4		18	18.69		18	3.56
19	6.4		19	24.92		19	3.56
20	7.68		20	37.38		20	3.56
21	7.68		21	43.61		21	5.34
22	8.96		22	49.84		22	6.23
23	10.24		23	62.3		23	7.12
			24	74.76		24	8.01
						25	8.9
						26	10.68
Fig7 B
				Transformed values
Kunjin wt	Kun_NITD008 _R2	Kun_NITD008 _R3		Kunjin wt	Kun_NITD008 _R2	Kun_NITD008 _R3
0.00045	2.16	0.58		-3.34679	0.334454	-0.236572
0.073	1.237	2.11		-1.13668	0.0923697	0.324282
0.00029	0.81	1.886		-3.5376	-0.091515	0.275542
				Transformed values
Kunjin wt	Kun_MK608_R4	Kun_MK608_R6		Kunjin wt	Kun_MK608_R4	Kun_MK608_R6
0.01	0.62	1.32		-2	-0.207608	0.120574
0.001	1.002	0.454		-3	0.000867722	-0.342944
0.00147	1.71	1.24		-2.83268	0.232996	0.0934217
				Transformed values
Kunjin wt	UPGNUC558_R8	UPGNUC558_R9		Kunjin wt	UPGNUC558_R8	UPGNUC558_R9
0.163	1.02	0.94		-0.787812	0.00860017	-0.0268721
0.02	0.68	0.59		-1.69897	-0.167491	-0.229148
0.001	2.232	1.061		-3	0.348694	0.0257154
				Transformed values
Kunjin wt	Kun_UPGNUC255_R4	Kun_UPGNUC255_R5		Kunjin wt	Kun_UPGNUC255_R4	Kun_UPGNUC255_R5
0.013	0.84	3.89		-1.88606	-0.0757207	0.58995
0.11	0.51	0.5		-0.958607	-0.29243	-0.30103
0.03	0.35	0.16		-1.52288	-0.455932	-0.79588

## Sheet: Fig8 D
	Fig8 D
	Wt unt	wt+NITD 10uM	wt+UPGNUC558 10uM	wt+UPGNUC255 1uM	A3062S Unt	A3062S+NITD 10 uM	A3062S+UPGNUC558 10uM	A3062S+UPGNUC255 1uM	S3132T Unt	S3132T+NITD 10 uM	S3132T +UPGNUC558 10uM	S3132T+UPGNUC255 1uM	R2883Q unt	R2883Q NITD008 10uM	R2883Q+UPGNUC558 10uM	R2883Q+UPGNUC255 1uM	Protease dead	Polymerase dead
	46.4	9.4	17.74	9.1	45.8	11.7	7.68	10.6	24.5	26.3	23.58	8.8	39.5	10	21.85	13.4	7.4	9.5
	43.37	12.88	5.8	14.48	34.86	4.64	3.22	15.89	11.85	11.45	21.53	1.39	18.31	3.45	3.47	6.44	5.2	6.57
	35.2	2.4	19.36	3.6	31.5	3.6	0.17	6.4	15.5	15.2	35.15	5.6	20.2	1.8	4.26771	7.3	1.2	1.8
	52.96	8.65	7.42	25.26	41.32			16.35	12.21	20.24		15.79	30.82			30.09		4.72
	51	24.67	7.49131	19.17	32.05				25.5	33.75		19.29	48.36			24.84		5.16
	55.52				35.2269				33.4			13.499	28.2453					8.53
	59.21								37.11
	45.3275								21.3811

## Sheet: Suppl. Fig 3A-E
	Fig S3A
	DENV2 in Huh7.5
	DMSO	NITD008	AT-527	UPGNUC120	UPGNUC028	UPGNUC255	UPGNUC492	UPGNUC558	UPGNUC855	UPGNUC522	UPGNUC402	UPGNUC782	UPGNUC010	UPGNUC338	UPGNUC404	UPGNUC400	UPGNUC345	UPGNUC961	UPGNUC371	UPGNUC697	UPGNUC781	UPGNUC963
	1	0.0002	0.0004	0.009	0.16	0.015	0.015	0.007	0.027	0.0352	0.7254	0.01	0.0027	0.06	0.4257	0.02	0.007	0.072	0.0063	0.311	0.3736	0.004
	1	0.001	0.0005	0.0025	0.0058	0.0024	0.0007	0.0003	0.02	0.13	1.0031	0.9581	0.0053	0.0513	0.4271		0.015	0.8271	0.0113	0.072	0.3849	0.005
	1	0.005	0.0005	0.004	0.01085	0.01974	0.0368	0.00851	0.1057		2.66	0.991	0.0022	0.0168	0.11		0.0021	0.00172	0.027	0.803		0.0133
	1	0.003	0.003	0.002		0.01											0.06	1.9151		0.3757
	1	0.00529		0.01867
	1	0.0004
	Transformed values of DENV2 in Huh7.5
	DMSO	NITD008	AT-527	UPGNUC120	UPGNUC028	UPGNUC255	UPGNUC492	UPGNUC558	UPGNUC855	UPGNUC522	UPGNUC402	UPGNUC782	UPGNUC010	UPGNUC338	UPGNUC404	UPGNUC400	UPGNUC345	UPGNUC961	UPGNUC371	UPGNUC697	UPGNUC781	UPGNUC963
	0	-3.69897	-3.39794	-2.04576	-0.79588	-1.82391	-1.82391	-2.1549	-1.56864	-1.45346	-0.139422	-2	-2.56864	-1.22185	-0.370896	-1.69897	-2.1549	-1.14267	-2.20066	-0.50724	-0.427593	-2.39794
	0	-3	-3.30103	-2.60206	-2.23657	-2.61979	-3.1549	-3.52288	-1.69897	-0.886057	0.00134423	-0.0185892	-2.27572	-1.28988	-0.36947		-1.82391	-0.082442	-1.94692	-1.14267	-0.414652	-2.30103
	0	-2.30103	-3.30103	-2.39794	-1.96457	-1.70465	-1.43415	-2.07007	-0.975925		0.424882	-0.00392635	-2.65758	-1.77469	-0.958607		-2.67778	-2.76447	-1.56864	-0.0952845		-1.87615
	0	-2.52288	-2.52288	-2.69897		-2											-1.22185	0.282191		-0.425159
	0	-2.27654		-1.72886
	0	-3.39794
	Fig S3B
	DENV2 in HepG2
	DMSO	NITD008	AT-527	UPGNUC120	UPGNUC028	UPGNUC255	UPGNUC492	UPGNUC558	UPGNUC855	UPGNUC402	UPGNUC782	UPGNUC010	UPGNUC338	UPGNUC404	UPGNUC400	UPGNUC345	UPGNUC961	UPGNUC371	UPGNUC697	UPGNUC781	UPGNUC963
	1	0.00015	0.00028	0.0056	0.15727	0.00018	0.06886	0.00014	0.00234	0.00189	0.02072	0.02769	0.02771	0.39003	0.00097	0.05053	0.00145	0.01406	0.18591	0.29903	0.00656
	1	0.00128	0.00152	0.019	0.01336	0.00394	0.0146	0.00144	0.03487	0.0065	0.69728	0.00105		0.30193	0.001	0.00068	0.01367	0.00809	0.46686
	1	0.01481	0.0051	0.03	0.01738	0.00194	0.08496	0.00037	0.00212	0.15907	0.97853	0.00447		0.70458	0.00123	0.00837	0.01648	0.00311	1.10803
										0.02377						0.00061
										0.02879						0.00071
	Transformed of DENV2 in HepG2
	DMSO	NITD008	AT-527	UPGNUC120	UPGNUC028	UPGNUC255	UPGNUC492	UPGNUC558	UPGNUC855	UPGNUC402	UPGNUC782	UPGNUC010	UPGNUC338	UPGNUC404	UPGNUC400	UPGNUC345	UPGNUC961	UPGNUC371	UPGNUC697	UPGNUC781	UPGNUC963
	0	-3.82391	-3.55284	-2.25181	-0.803354	-3.74473	-1.16203	-3.85387	-2.63078	-2.72354	-1.68361	-1.55768	-1.55736	-0.408902	-3.01323	-1.29645	-2.83863	-1.85201	-0.730697	-0.524285	-2.1831
	0	-2.89279	-2.81816	-1.72125	-1.87419	-2.4045	-1.83565	-2.84164	-1.45755	-2.18709	-0.156593	-2.97881		-0.520094	-3	-3.16749	-1.86423	-2.09205	-0.330813
	0	-1.82944	-2.29243	-1.52288	-1.75995	-2.7122	-1.07079	-3.4318	-2.67366	-0.798412	-0.00942586	-2.34969		-0.15207	-2.91009	-2.07727	-1.78304	-2.50724	0.0445515
										-1.62397						-3.21467
										-1.54076						-3.14874
	Fig S3C
	DENV2 in A549
	DMSO	NITD008	AT-527	UPGNUC120	UPGNUC028	UPGNUC255	UPGNUC492	UPGNUC558	UPGNUC855	UPGNUC402	UPGNUC782	UPGNUC010	UPGNUC338	UPGNUC404	UPGNUC345	UPGNUC961	UPGNUC371	UPGNUC697	UPGNUC963
	1	0.0047	0.079	0.248	0.04	0.043	0.054	0.023	0.103	0.035	0.83	0.588	0.024	0.153	0.005	1.16	0.384	0.264	0.54
	1	0.001	0.056	0.2302	0.0192	0.0032	0.0034	0.2247	0.224		0.126		0.071		0.01	0.873	0.36	0.737	2.155
	1	0.008	0.1175	0.187	0.007453	0.004981	0.020204	0.001956	0.843	0.5774	0.65	0.2436	0.5738	0.4574	0.017	1.128	0.438	0.358
	1	0.003		0.179	0.103316	0.047161	0.037972	0.010955		0.3023		0.4301		0.3957	0.016		0.632	0.653
	1					0.001		0.5738
	Transformed of DENV2 in A549
	DMSO	NITD008	AT-527	UPGNUC120	UPGNUC028	UPGNUC255	UPGNUC492	UPGNUC558	UPGNUC855	UPGNUC402	UPGNUC782	UPGNUC010	UPGNUC338	UPGNUC404	UPGNUC345	UPGNUC961	UPGNUC371	UPGNUC697	UPGNUC963
	0	-2.3279	-1.10237	-0.605548	-1.39794	-1.36653	-1.26761	-1.63827	-0.987163	-1.45593	-0.0809219	-0.230623	-1.61979	-0.815309	-2.30103	0.064458	-0.415669	-0.578396	-0.267606
	0	-3	-1.25181	-0.637895	-1.7167	-2.49485	-2.46852	-0.648397	-0.649752		-0.899629		-1.14874		-2	-0.0589858	-0.443697	-0.132533	0.333447
	0	-2.09691	-0.929962	-0.728158	-2.12767	-2.30268	-1.69456	-2.70863	-0.0741724	-0.238523	-0.187087	-0.613323	-0.241239	-0.339704	-1.76955	0.0523091	-0.358526	-0.446117
	0	-2.52288		-0.747147	-0.985832	-1.32642	-1.42054	-1.96039		-0.519562		-0.366431		-0.402634	-1.79588		-0.199283	-0.185087
	0					-3		-0.241239
	Fig S3D
	DENV2 in IMR90
	DMSO	NITD008	UPGNUC028	UPGNUC255	UPGNUC492	UPGNUC558	UPGNUC855	UPGNUC402	UPGNUC782	UPGNUC010	UPGNUC338	UPGNUC404	UPGNUC400	UPGNUC345	UPGNUC961	UPGNUC371	UPGNUC697	UPGNUC963
	1	0.004	0.006	0.038	0.033	0.013	0.116	0.085	0.0993	0.008	0.09	0.003	0.004	0.003	0.011	0.023	0.139	0.004
	1	0.06	0.081	0.055	0.244	0.099	0.086	0.158	0.087	0.075	0.12	0.867	0.079	0.087	0.26	0.062	0.288	0.022
	1	0.033	0.062	0.076	0.062	0.396	0.053	0.341	0.677	0.094			0.01	0.081	0.212	0.173	4.156	0.309
	1	0.002		0.0011	0.076	0.173			0.183	0.412
	1					0.0001
	Transformed of DENV2 in IMR90
	DMSO	NITD008	UPGNUC028	UPGNUC255	UPGNUC492	UPGNUC558	UPGNUC855	UPGNUC402	UPGNUC782	UPGNUC010	UPGNUC338	UPGNUC404	UPGNUC400	UPGNUC345	UPGNUC961	UPGNUC371	UPGNUC697	UPGNUC963
	0	-2.39794	-2.22185	-1.42022	-1.48149	-1.88606	-0.935542	-1.07058	-1.00305	-2.09691	-1.04576	-2.52288	-2.39794	-2.52288	-1.95861	-1.63827	-0.856985	-2.39794
	0	-1.22185	-1.09151	-1.25964	-0.61261	-1.00436	-1.0655	-0.801343	-1.06048	-1.12494	-0.920819	-0.0619809	-1.10237	-1.06048	-0.585027	-1.20761	-0.540608	-1.65758
	0	-1.48149	-1.20761	-1.11919	-1.20761	-0.402305	-1.27572	-0.467246	-0.169411	-1.02687			-2	-1.09151	-0.673664	-0.761954	0.618676	-0.510042
	0	-2.69897		-2.95861	-1.11919	-0.761954			-0.737549	-0.385103
	0					-4
	Fig S3E
	DENV2 in Huh7.5
	DMSO	NITD008	UPGNUC120	UPGNUC028	UPGNUC255	UPGNUC492	UPGNUC558	UPGNUC855	UPGNUC345	UPGNUC371
	1	0.002	0.239	0.718	0.014	0.146	0.009	0.485	0.01	0.597
	1	0.133	0.005	1.2178	0.003	0.1159	0.0036	0.471	0.283
	1	0.004	0.3882	0.33463	0.16857	0.25169	0.00864		0.026
	1	0.00757			0.001
	1	0.004
	Transformed of DENV2 in Huh7.5
	DMSO	NITD008	UPGNUC120	UPGNUC028	UPGNUC255	UPGNUC492	UPGNUC558	UPGNUC855	UPGNUC345	UPGNUC371
	0	-2.69897	-0.621602	-0.143876	-1.85387	-0.835647	-2.04576	-0.314258	-2	-0.224026
	0	-0.876148	-2.30103	0.085576	-2.52288	-0.935917	-2.4437	-0.326979	-0.548214
	0	-2.39794	-0.410944	-0.475435	-0.77322	-0.599134	-2.06349		-1.58503
	0	-2.1209			-3
	0	-2.39794
	DENV2 in HepG2
	DMSO	NITD008	UPGNUC255	UPGNUC558	UPGNUC010	UPGNUC855	UPGNUC345	UPGNUC371	UPGNUC400	UPGNUC961	UPGNUC402	UPGNUC782
	1	0.02	0.003	0.011	0.038	0.293	0.002	0.516	0.005	0.134	0.015
	1	0.01	0.001	0.213	0.06	0.562	0.053	1.416	2.109	2.596	1.405	0.714
	1		0.005	0.049			0.0056			0.433
	1						0.016
	Transformed of DENV2 in HepG2
	DMSO	NITD008	UPGNUC255	UPGNUC558	UPGNUC010	UPGNUC855	UPGNUC345	UPGNUC371	UPGNUC400	UPGNUC961	UPGNUC402	UPGNUC782
	0	-1.69897	-2.52288	-1.95861	-1.42022	-0.533132	-2.69897	-0.28735	-2.30103	-0.872895	-1.82391
	0	-2	-3	-0.67162	-1.22185	-0.250264	-1.27572	0.151063	0.324077	0.414305	0.147676	-0.146302
	0		-2.30103	-1.3098			-2.25181			-0.363512
	0						-1.79588
	DENV2 in A549
	DMSO	NITD008	UPGNUC120	UPGNUC028	UPGNUC255	UPGNUC492	UPGNUC558	UPGNUC855	UPGNUC345	UPGNUC697
	1	0.055	2.162	0.243	0.045	0.273	0.247	1.115	0.054	0.538
	1	0.022	0.907	0.0027	0.0028	1.0095	0.3028	1.01	0.15	0.685
	1	0.097477		0.017416	0.130204	0.286177	0.72597		0.022
	Transformed of DENV2 in A549
	DMSO	NITD008	UPGNUC120	UPGNUC028	UPGNUC255	UPGNUC492	UPGNUC558	UPGNUC855	UPGNUC345	UPGNUC697
	0	-1.25964	0.334856	-0.614394	-1.34679	-0.563837	-0.607303	0.0472749	-1.26761	-0.269218
	0	-1.65758	-0.0423927	-2.56864	-2.55284	0.00410632	-0.518844	0.00432137	-0.823909	-0.164309
	0	-1.0111		-1.75905	-0.885376	-0.543365	-0.139081		-1.65758
	DENV2 in IMR90
	DMSO	NITD008	UPGNUC028	UPGNUC255	UPGNUC492	UPGNUC558	UPGNUC010	UPGNUC855	UPGNUC345	UPGNUC697	UPGNUC400
	1	0.253	0.005	0.005	0.224	0.212	0.681	0.116	0.026	0.282	0.004
	1	0.05	0.051	0.125	0.093	0.288	0.102	0.086	0.132	0.308	0.076
	1	0.116	1.018	0.181	1.257	2.088	1.09	0.053	0.078	1.184	0.016
	1	0.006	0.098		0.902	0.535
	Transformed of DENV2 in IMR90
	DMSO	NITD008	UPGNUC028	UPGNUC255	UPGNUC492	UPGNUC558	UPGNUC010	UPGNUC855	UPGNUC345	UPGNUC697	UPGNUC400
	0	-0.596879	-2.30103	-2.30103	-0.649752	-0.673664	-0.166853	-0.935542	-1.58503	-0.549751	-2.39794
	0	-1.30103	-1.29243	-0.90309	-1.03152	-0.540608	-0.9914	-1.0655	-0.879426	-0.511449	-1.11919
	0	-0.935542	0.00774778	-0.742321	0.0993353	0.31973	0.0374265	-1.27572	-1.10791	0.0733517	-1.79588
	0	-2.22185	-1.00877		-0.0447935	-0.271646

## Sheet: Suppl. Fig 4A-H
	Fig S4A
	DENV1 in Huh7.5
	DMSO	NITD008	UPGNUC120	UPGNUC028	UPGNUC255	UPGNUC492	UPGNUC558	UPGNUC010	UPGNUC345	UPGNUC371
	1	0.002	0.097	0.022	0.007	0.01	0.004	0.12	0.019	0.011
	1	0.006	0.12	0.015	0.014	0.007	0.006	0.023	0.063	0.05
	1	0.01	0.1	0.09	0.08	0.02	0.02	0.05	0.23	0.08
	Transformed of DENV1 in Huh7.5
	DMSO	NITD008	UPGNUC120	UPGNUC028	UPGNUC255	UPGNUC492	UPGNUC558	UPGNUC010	UPGNUC345	UPGNUC371
	0	-2.69897	-1.01323	-1.65758	-2.1549	-2	-2.39794	-0.920819	-1.72125	-1.95861
	0	-2.22185	-0.920819	-1.82391	-1.85387	-2.1549	-2.22185	-1.63827	-1.20066	-1.30103
	0	-2	-1	-1.04576	-1.09691	-1.69897	-1.69897	-1.30103	-0.638272	-1.09691
	Fig S4B
	DENV3 in Huh7.5
	DMSO	NITD008	UPGNUC120	UPGNUC028	UPGNUC255	UPGNUC492	UPGNUC558	UPGNUC010	UPGNUC345	UPGNUC371
	1	0.105	0.192	0.26	0.307	0.099	0.184	0.591	0.128	0.12
	1	0.14	0.38	0.5	0.27	0.16	0.26	0.38	0.13	0.21
	1	0.22	0.11	0.41	0.39	0.18	0.23	0.68	0.1	0.3
	Transformed of DENV3 in Huh7.5
	DMSO	NITD008	UPGNUC120	UPGNUC028	UPGNUC255	UPGNUC492	UPGNUC558	UPGNUC010	UPGNUC345	UPGNUC371
	0	-0.978811	-0.716699	-0.585027	-0.512862	-1.00436	-0.735182	-0.228413	-0.89279	-0.920819
	0	-0.853872	-0.420216	-0.30103	-0.568636	-0.79588	-0.585027	-0.420216	-0.886057	-0.677781
	0	-0.657577	-0.958607	-0.387216	-0.408935	-0.744727	-0.638272	-0.167491	-1	-0.522879
	Fig S4C
	DENV4 in Huh7.5
	DMSO	NITD008	UPGNUC120	UPGNUC028	UPGNUC255	UPGNUC492	UPGNUC558	UPGNUC010	UPGNUC345	UPGNUC371
	1	0.008	0.044	0.501	0.008	0.023	0.011	0.03	0.223	0.057
	1	0.07	0.29	0.76	0.2	0.27	0.19	0.27	0.67	0.35
	1	0.007	0.09	0.21	0.02	0.03	0.27	0.03	0.15	0.08
	1	0.011	0.011	0.609	0.03	0.105	0.019	0.083	0.288	0.296
	Transformed of DENV4 in Huh7.5
	DMSO	NITD008	UPGNUC120	UPGNUC028	UPGNUC255	UPGNUC492	UPGNUC558	UPGNUC010	UPGNUC345	UPGNUC371
	0	-2.09691	-1.35655	-0.300162	-2.09691	-1.63827	-1.95861	-1.52288	-0.651695	-1.24413
	0	-1.1549	-0.537602	-0.119186	-0.69897	-0.568636	-0.721246	-0.568636	-0.173925	-0.455932
	0	-2.1549	-1.04576	-0.677781	-1.69897	-1.52288	-0.568636	-1.52288	-0.823909	-1.09691
	0	-1.95861	-1.95861	-0.215383	-1.52288	-0.978811	-1.72125	-1.08092	-0.540608	-0.528708
	Fig S4D
	WNV in Huh7.5
	DMSO	NITD008	AT-527	UPGNUC120	UPGNUC028	UPGNUC255	UPGNUC492	UPGNUC558	UPGNUC855	UPGNUC010	UPGNUC400	UPGNUC345	UPGNUC371	UPGNUC338
	1	1e-05	2e-05	0.01024	0.42269	9e-05	0.00119	1e-05	1.63115	0.00042	0.00077	0.00352	0.043	0.00098
	1	2e-05	0.002	0.00265	0.36556	0.11906	0.00019	1e-05	0.50282	0.002	0.00074	0.165	0.124	0.00266
	1	2e-05	0.00066	0.00819	0.18225	0.40935	0.00405	2e-05	0.11911	0.00463		0.16024	0.04158
	1	0.00018											0.03008
	Transformed of WNV in Huh7.5
	DMSO	NITD008	AT-527	UPGNUC120	UPGNUC028	UPGNUC255	UPGNUC492	UPGNUC558	UPGNUC855	UPGNUC010	UPGNUC400	UPGNUC345	UPGNUC371	UPGNUC338
	0	-5	-4.69897	-1.9897	-0.373978	-4.04576	-2.92445	-5	0.212494	-3.37675	-3.11351	-2.45346	-1.36653	-3.00877
	0	-4.69897	-2.69897	-2.57675	-0.437041	-0.924234	-3.72125	-5	-0.298587	-2.69897	-3.13077	-0.782516	-0.906578	-2.57512
	0	-4.69897	-3.18046	-2.08672	-0.739332	-0.387905	-2.39254	-4.69897	-0.924052	-2.33442		-0.795229	-1.38112
	0	-3.74473											-1.52172
	Fig S4E
	Kunjin in Huh7.5
	DMSO	NITD008	UPGNUC255	UPGNUC492	UPGNUC558	UPGNUC345
	1	0.073	0.075	0.04	0.049
	1	0.021	0.041	0.035	0.046
	1		0.44	0.18	0.13	0.286
	Transformed of Kunjin in Huh7.5
	DMSO	NITD008	UPGNUC255	UPGNUC492	UPGNUC558	UPGNUC345
	0	-1.13668	-1.12494	-1.39794	-1.3098
	0	-1.67778	-1.38722	-1.45593	-1.33724
	0		-0.356547	-0.744727	-0.886057	-0.543634
	Fig S4F
	Zika PR in Huh7.5
	DMSO	NITD008	UPGNUC120	UPGNUC028	UPGNUC255	UPGNUC492	UPGNUC558
	1	0.009	0.009	0.469	0.006	0.011	0.01
	1	0.011	0.016	0.336	0.016	0.028	0.013
	1	0.0094	0.019	0.315	0.014	0.012	0.008
	Transformed of Zika PR in Huh7.5
	DMSO	NITD008	UPGNUC120	UPGNUC028	UPGNUC255	UPGNUC492	UPGNUC558
	0	-2.04576	-2.04576	-0.328827	-2.22185	-1.95861	-2
	0	-1.95861	-1.79588	-0.473661	-1.79588	-1.55284	-1.88606
	0	-2.02687	-1.72125	-0.501689	-1.85387	-1.92082	-2.09691
	Fig S4G
	Zika MR766 in Huh7.5
	DMSO	AT-527	UPGNUC855	UPGNUC010	UPGNUC400	UPGNUC345	UPGNUC371	UPGNUC338
	1	0.0003	0.5709	0.0004	0.00149	0.2089	0.04821	0.00098
	1	0.001	0.259	0.001	0.00067	0.147	0.01374	0.00573
	1	9e-05	0.53443	0.00691		0.28143
	Transformed of Zika MR766 in Huh7.5
	DMSO	AT-527	UPGNUC855	UPGNUC010	UPGNUC400	UPGNUC345	UPGNUC371	UPGNUC338
	0	-3.52288	-0.24344	-3.39794	-2.82681	-0.680062	-1.31686	-3.00877
	0	-3	-0.5867	-3	-3.17393	-0.832683	-1.86201	-2.24185
	0	-4.04576	-0.272109	-2.16052		-0.55063
	Fig S4H
	YFV in Huh7.5
	DMSO	NITD008	AT-527	UPGNUC120	UPGNUC028	UPGNUC255	UPGNUC492	UPGNUC558	UPGNUC855	UPGNUC522	UPGNUC010	UPGNUC400	UPGNUC345	UPGNUC371	UPGNUC338
	1	0.0001	4e-05	0.0015	0.0814	0.0003	0.0003	0.0001	0.60742	0.013	0.0004	0.1289	0.0005	0.0074	0.00471
	1	0.0001	0.0001	0.005	0.4146	0.0003	0.0027	0.0001	0.36612	0.02066	0.0003	0.00276	0.0023	0.0056	0.0099
	1	0.00012	0.0001	0.11172	0.746	0.003	0.007	0.001	0.7397	0.0026	0.003	0.0044	0.108	0.116	0.0692
	Transformed of YFV in Huh7.5
	DMSO	NITD008	AT-527	UPGNUC120	UPGNUC028	UPGNUC255	UPGNUC492	UPGNUC558	UPGNUC855	UPGNUC522	UPGNUC010	UPGNUC400	UPGNUC345	UPGNUC371	UPGNUC338
	0	-4	-4.39794	-2.82391	-1.08938	-3.52288	-3.52288	-4	-0.216511	-1.88606	-3.39794	-0.889747	-3.30103	-2.13077	-2.32698
	0	-4	-4	-2.30103	-0.382371	-3.52288	-2.56864	-4	-0.436377	-1.68487	-3.52288	-2.55909	-2.63827	-2.25181	-2.00436
	0	-3.92082	-4	-0.951869	-0.127261	-2.52288	-2.1549	-3	-0.130944	-2.58503	-2.52288	-2.35655	-0.966576	-0.935542	-1.15989

## Sheet: Suppl. Fig 5A-C
	Fig S5A
	DENV2 in primary Kertinocytes
	DMSO	NITD008	AT-527	UPGNUC120	UPGNUC028	UPGNUC255	UPGNUC492	UPGNUC558	UPGNUC855	UPGNUC522	UPGNUC402	UPGNUC010	UPGNUC338	UPGNUC400	UPGNUC345	UPGNUC961	UPGNUC371
	1	0.05689	0.004	0.186937	0.488097	0.339705	0.636425	0.0880612	0.011	0.008	0.296	0.017	0.008	0.01	0.011	0.014	0.01
	1	0.01	0.0148	0.069	0.125	0.034	0.413	0.03	0.002	0.0005	0.531	0.139	0.0392	0.007	0.008	0.017	0.014
	1	0.004	0.0116	0.0177	0.158	0.005	0.162	0.011	0.003			0.0229	0.0233	0.008	0.003	0.004	0.0085
	1	0.006	0.009	0.0141	0.016	0.007	0.326	0.005
	1	0.005				0.007
	1					0.013
	Transformed of DENV2 in primary keratinocytes
	DMSO	NITD008	AT-527	UPGNUC120	UPGNUC028	UPGNUC255	UPGNUC492	UPGNUC558	UPGNUC855	UPGNUC522	UPGNUC402	UPGNUC010	UPGNUC338	UPGNUC400	UPGNUC345	UPGNUC961	UPGNUC371
	0	-1.24496	-2.39794	-0.728306	-0.311494	-0.468898	-0.196253	-1.05522	-1.95861	-2.09691	-0.528708	-1.76955	-2.09691	-2	-1.95861	-1.85387	-2
	0	-2	-1.82974	-1.16115	-0.90309	-1.46852	-0.38405	-1.52288	-2.69897	-3.30103	-0.274905	-0.856985	-1.40671	-2.1549	-2.09691	-1.76955	-1.85387
	0	-2.39794	-1.93554	-1.75203	-0.801343	-2.30103	-0.790485	-1.95861	-2.52288			-1.64016	-1.63264	-2.09691	-2.52288	-2.39794	-2.07058
	0	-2.22185	-2.04576	-1.85078	-1.79588	-2.1549	-0.486782	-2.30103
	0	-2.30103				-2.1549
	0					-1.88606
	Fig S5B
	DENV2 in primary fibroblasts
	DMSO	NITD008	UPGNUC028	UPGNUC255	UPGNUC492	UPGNUC558	UPGNUC855	UPGNUC400	UPGNUC345	UPGNUC961
	1	0.18	0.15	0.25	0.18	0.15	0.48		0.3
	1	0.107	0.096	0.144	0.152	0.055	0.132		0.084	0.655
	1	0.022	0.1459	0.1424	1.4831	0.1263	0.0854	0.0408	0.0963	0.231
	1		0.0179	0.0212	0.8173	0.0119	0.0186		0.0136	0.2494
	1		0.1091	0.0035	0.3302	0.0214	0.0439		0.0037
	Transformed of DENV2 in primary fibroblasts
	DMSO	NITD008	UPGNUC028	UPGNUC255	UPGNUC492	UPGNUC558	UPGNUC855	UPGNUC400	UPGNUC345	UPGNUC961
	0	-0.744727	-0.823909	-0.60206	-0.744727	-0.823909	-0.318759		-0.522879
	0	-0.970616	-1.01773	-0.841638	-0.818156	-1.25964	-0.879426		-1.07572	-0.183759
	0	-1.65758	-0.835945	-0.84649	0.17117	-0.898597	-1.06854	-1.38934	-1.01637	-0.636388
	0		-1.74715	-1.67366	-0.0876185	-1.92445	-1.73049		-1.86646	-0.603104
	0		-0.962175	-2.45593	-0.481223	-1.66959	-1.35754		-2.4318
	Fig S5C
	WNV in primary Kertinocytes
	DMSO	NITD008	UPGNUC028	UPGNUC255	UPGNUC492	UPGNUC558	UPGNUC855	UPGNUC010	UPGNUC338	UPGNUC400	UPGNUC345	UPGNUC961	UPGNUC371
	1	0.016	3.284	0.023	1.119	0.004	0.136	0.005	0.001	0.356	0.339	0.434	0.003
	1	0.098	0.611	0.159	0.197	0.122	0.039				0.015	0.319
	1	0.007	0.167	0.049	0.44	0.001	0.14	0.05			0.001
	1	0.0006		0.0031	0.09						0.04
	Transformed of WNV in primary keratinocytes
	DMSO	NITD008	UPGNUC028	UPGNUC255	UPGNUC492	UPGNUC558	UPGNUC855	UPGNUC010	UPGNUC338	UPGNUC400	UPGNUC345	UPGNUC961	UPGNUC371
	0	-1.79588	0.516403	-1.63827	0.0488301	-2.39794	-0.866461	-2.30103	-3	-0.44855	-0.4698	-0.36251	-2.52288
	0	-1.00877	-0.213959	-0.798603	-0.705534	-0.91364	-1.40894				-1.82391	-0.496209
	0	-2.1549	-0.777284	-1.3098	-0.356547	-3	-0.853872	-1.30103			-3
	0	-3.22185		-2.50864	-1.04576						-1.39794

## Sheet: Supply Fig7 E
	FigS7 E
	Kunjin in HEK293T
	DMSO	UPGNUC255 10uM	UPGNUC558 10uM	NITD008 10uM	UPGNUC255 2uM
	1	0.13	0.04	0.02	0.05
	1	0.16	0.09	0.08	0.21
	Transformed of Kunjin in HEK293T
	DMSO	UPGNUC255 10uM	UPGNUC558 10uM	NITD008 10uM	UPGNUC255 2uM
	0	-0.886057	-1.39794	-1.69897	-1.30103
	0	-0.79588	-1.04576	-1.09691	-0.677781
